# Supplementary material for: Regression methods for cost-effectiveness analysis with different censoring times or terminating events for survival time and costs
Source: Biometrics. 2026 May 12;82(2):ujag073. doi: 10.1093/biomtc/ujag073 (PMC13164937; doi:10.1093/biomtc/ujag073)
Supplement: ujag073_Supplemental_Files — Sample R codes for implementing the proposed method and Web Appendices referenced in Sections 2–4 are available with this paper at the Biometrics website on Oxford Academic. [file ujag073_supplemental_files.zip]

Archive with 43 entries (35 files):
- Code/
- Code/Code/
- Code/Code/.DS_Store
- Code/Code/Different censoring times/
- Code/Code/Different censoring times/.DS_Store
- Code/Code/Different censoring times/AngleCILength_DC.R
- Code/Code/Different censoring times/Beta_Estimate_DC.R
- Code/Code/Different censoring times/Bootstrap/
- Code/Code/Different censoring times/Bootstrap/DataGen_DC_Boot.r
- Code/Code/Different censoring times/Bootstrap/ICER_Estimate_DC_Boot.r
- Code/Code/Different censoring times/Bootstrap/ICER_Parallel_Main_DC_Boot.r
- Code/Code/Different censoring times/DataGen_DC.r
- Code/Code/Different censoring times/ICER_Accuracy_Angle.R
- Code/Code/Different censoring times/ICER_Estimate_DC.r
- Code/Code/Different censoring times/ICER_Estimate_DC_censorearly.r
- Code/Code/Different censoring times/ICER_Parallel_Main_DC.r
- Code/Code/Different censoring times/Unadj/
- Code/Code/Different censoring times/Unadj/AngleCILength_DC_unadj.R
- Code/Code/Different censoring times/Unadj/DataGen_DC.r
- Code/Code/Different censoring times/Unadj/ICER_Accuracy_Angle_unadj.R
- Code/Code/Different censoring times/Unadj/ICER_Estimate_unadj_DC.r
- Code/Code/Different censoring times/Unadj/ICER_Parallel_Main_DC_unadj.r
- Code/Code/Different terminating events/
- Code/Code/Different terminating events/.DS_Store
- Code/Code/Different terminating events/AngleCILength_DT.R
- Code/Code/Different terminating events/Beta_Estimate_DT.r
- Code/Code/Different terminating events/Bootstrap/
- Code/Code/Different terminating events/Bootstrap/DataGen_DT_Boot.r
- Code/Code/Different terminating events/Bootstrap/ICER_Estimate_DT_Boot.r
- Code/Code/Different terminating events/Bootstrap/ICER_Parallel_Main_DT_Boot.r
- Code/Code/Different terminating events/DataGen_DT.r
- Code/Code/Different terminating events/ICER_Accuracy_Angle.R
- Code/Code/Different terminating events/ICER_Estimate_DT.r
- Code/Code/Different terminating events/ICER_Parallel_Main_DT.r
- Code/Code/Different terminating events/INB_Estimate_DT.R
- Code/Code/Different terminating events/Unadj/
- Code/Code/Different terminating events/Unadj/AngleCILength_unadj_DT.R
- Code/Code/Different terminating events/Unadj/DataGen_DT.r
- Code/Code/Different terminating events/Unadj/ICER_Accuracy_unadj_Angle.R
- Code/Code/Different terminating events/Unadj/ICER_Estimate_unadj_DT.r
- Code/Code/Different terminating events/Unadj/ICER_Parallel_Main_unadj_DT.r
- Code/Code/README.md
- WebSupp.pdf
