# Supplementary material for: Regression methods for cost-effectiveness analysis with different censoring times or terminating events for survival time and costs
Source: Biometrics. 2026 May 12;82(2):ujag073. doi: 10.1093/biomtc/ujag073 (PMC13164937; doi:10.1093/biomtc/ujag073)
Supplement: ujag073_Supplemental_Files — Sample R codes for implementing the proposed method and Web Appendices referenced in Sections 2–4 are available with this paper at the Biometrics website on Oxford Academic. [file ujag073_supplemental_files.zip › Code/Code/Different censoring times/AngleCILength_DC.R]

CalCI_Angle<-function(upper, lower, revert, secost, seeffect) {
  
  upper=upper*seeffect/secost
  lower=lower*seeffect/secost
  
  if (revert==0) {
    CIangle=atan(upper)-atan(lower)
  }
  else if (revert==1) {
    CIangle=(atan(upper)+pi)-atan(lower)
  }
}


calculate_median_slope <- function(slopes) {
  angles_radians <- atan(slopes)
  adjusted_angles_radians <- ifelse(slopes < 0, angles_radians + pi, angles_radians)
  median_slope <- tan(median(adjusted_angles_radians))
  return(median_slope)
}


GetAngleforCI <- function(GetEstimateResult) {

EstimateResult = data.frame(do.call(what = rbind, args = GetEstimateResult))
nsim=2000

ICER_SE_SW_M_ZO=sqrt(matrix(unlist(EstimateResult$Sxx_SW_M_Z0),nsim,1,byrow=TRUE))/1000
ICER_SE_SW_M_Z1=sqrt(matrix(unlist(EstimateResult$Sxx_SW_M_Z1),nsim,1,byrow=TRUE))/1000
ICER_SE_IMP_M_ZO=sqrt(matrix(unlist(EstimateResult$Sxx_IMP_M_Z0),nsim,1,byrow=TRUE))/1000
ICER_SE_IMP_M_Z1=sqrt(matrix(unlist(EstimateResult$Sxx_IMP_M_Z1),nsim,1,byrow=TRUE))/1000

ICER_SE_SW_Q_ZO=sqrt(matrix(unlist(EstimateResult$Syy_SW_Q_Z0),nsim,1,byrow=TRUE))
ICER_SE_SW_Q_Z1=sqrt(matrix(unlist(EstimateResult$Syy_SW_Q_Z1),nsim,1,byrow=TRUE))
ICER_SE_IMP_Q_ZO=sqrt(matrix(unlist(EstimateResult$Syy_IMP_Q_Z0),nsim,1,byrow=TRUE))
ICER_SE_IMP_Q_Z1=sqrt(matrix(unlist(EstimateResult$Syy_IMP_Q_Z1),nsim,1,byrow=TRUE))

ICER_SE_SW_X_ZO=sqrt(matrix(unlist(EstimateResult$Syy_SW_X_Z0),nsim,1,byrow=TRUE))
ICER_SE_SW_X_Z1=sqrt(matrix(unlist(EstimateResult$Syy_SW_X_Z1),nsim,1,byrow=TRUE))


ICER_CI_SW_MandQ_Z095_low=matrix(unlist(EstimateResult$ICER_CI_SW_MandQ_Z095_low),nsim,1,byrow=TRUE)
ICER_CI_SW_MandQ_Z095_up=matrix(unlist(EstimateResult$ICER_CI_SW_MandQ_Z095_up),nsim,1,byrow=TRUE)
ICER_CI_SW_MandQ_Z095_revert=matrix(unlist(EstimateResult$ICER_CI_SW_MandQ_Z095_revert),nsim,1,byrow=TRUE)
ICER_CI_SW_MandQ_Z195_low=matrix(unlist(EstimateResult$ICER_CI_SW_MandQ_Z195_low),nsim,1,byrow=TRUE)
ICER_CI_SW_MandQ_Z195_up=matrix(unlist(EstimateResult$ICER_CI_SW_MandQ_Z195_up),nsim,1,byrow=TRUE)
ICER_CI_SW_MandQ_Z195_revert=matrix(unlist(EstimateResult$ICER_CI_SW_MandQ_Z195_revert),nsim,1,byrow=TRUE)

ICER_CI_SW_MandX_Z095_low=matrix(unlist(EstimateResult$ICER_CI_SW_MandX_Z095_low),nsim,1,byrow=TRUE)
ICER_CI_SW_MandX_Z095_up=matrix(unlist(EstimateResult$ICER_CI_SW_MandX_Z095_up),nsim,1,byrow=TRUE)
ICER_CI_SW_MandX_Z095_revert=matrix(unlist(EstimateResult$ICER_CI_SW_MandX_Z095_revert),nsim,1,byrow=TRUE)
ICER_CI_SW_MandX_Z195_low=matrix(unlist(EstimateResult$ICER_CI_SW_MandX_Z195_low),nsim,1,byrow=TRUE)
ICER_CI_SW_MandX_Z195_up=matrix(unlist(EstimateResult$ICER_CI_SW_MandX_Z195_up),nsim,1,byrow=TRUE)
ICER_CI_SW_MandX_Z195_revert=matrix(unlist(EstimateResult$ICER_CI_SW_MandX_Z195_revert),nsim,1,byrow=TRUE)

ICER_CI_IMP_MandQ_Z095_low=matrix(unlist(EstimateResult$ICER_CI_IMP_MandQ_Z095_low),nsim,1,byrow=TRUE)
ICER_CI_IMP_MandQ_Z095_up=matrix(unlist(EstimateResult$ICER_CI_IMP_MandQ_Z095_up),nsim,1,byrow=TRUE)
ICER_CI_IMP_MandQ_Z095_revert=matrix(unlist(EstimateResult$ICER_CI_IMP_MandQ_Z095_revert),nsim,1,byrow=TRUE)
ICER_CI_IMP_MandQ_Z195_low=matrix(unlist(EstimateResult$ICER_CI_IMP_MandQ_Z195_low),nsim,1,byrow=TRUE)
ICER_CI_IMP_MandQ_Z195_up=matrix(unlist(EstimateResult$ICER_CI_IMP_MandQ_Z195_up),nsim,1,byrow=TRUE)
ICER_CI_IMP_MandQ_Z195_revert=matrix(unlist(EstimateResult$ICER_CI_IMP_MandQ_Z195_revert),nsim,1,byrow=TRUE)

ICER_CI_SWIMP_MandX_Z095_low=matrix(unlist(EstimateResult$ICER_CI_SWIMP_MandX_Z095_low),nsim,1,byrow=TRUE)
ICER_CI_SWIMP_MandX_Z095_up=matrix(unlist(EstimateResult$ICER_CI_SWIMP_MandX_Z095_up),nsim,1,byrow=TRUE)
ICER_CI_SWIMP_MandX_Z095_revert=matrix(unlist(EstimateResult$ICER_CI_SWIMP_MandX_Z095_revert),nsim,1,byrow=TRUE)
ICER_CI_SWIMP_MandX_Z195_low=matrix(unlist(EstimateResult$ICER_CI_SWIMP_MandX_Z195_low),nsim,1,byrow=TRUE)
ICER_CI_SWIMP_MandX_Z195_up=matrix(unlist(EstimateResult$ICER_CI_SWIMP_MandX_Z195_up),nsim,1,byrow=TRUE)
ICER_CI_SWIMP_MandX_Z195_revert=matrix(unlist(EstimateResult$ICER_CI_SWIMP_MandX_Z195_revert),nsim,1,byrow=TRUE)


CalCI_Angle_SW_MandQ_Z095=CalCI_Angle_SW_MandQ_Z195=CalCI_Angle_IMP_MandQ_Z095=CalCI_Angle_IMP_MandQ_Z195=numeric(nsim)
CalCI_Angle_SW_MandX_Z095=CalCI_Angle_SW_MandX_Z195=CalCI_Angle_SWIMP_MandX_Z095=CalCI_Angle_SWIMP_MandX_Z195=numeric(nsim)

for (i in 1:nsim) {
  CalCI_Angle_SW_MandQ_Z095[i]=CalCI_Angle(ICER_CI_SW_MandQ_Z095_up[i], ICER_CI_SW_MandQ_Z095_low[i], ICER_CI_SW_MandQ_Z095_revert[i],
                                           ICER_SE_SW_M_ZO[i], ICER_SE_SW_Q_ZO[i])
  CalCI_Angle_SW_MandQ_Z195[i]=CalCI_Angle(ICER_CI_SW_MandQ_Z195_up[i], ICER_CI_SW_MandQ_Z195_low[i], ICER_CI_SW_MandQ_Z195_revert[i],
                                           ICER_SE_SW_M_Z1[i], ICER_SE_SW_Q_Z1[i])
  CalCI_Angle_IMP_MandQ_Z095[i]=CalCI_Angle(ICER_CI_IMP_MandQ_Z095_up[i], ICER_CI_IMP_MandQ_Z095_low[i], ICER_CI_IMP_MandQ_Z095_revert[i],
                                            ICER_SE_SW_M_ZO[i], ICER_SE_SW_Q_ZO[i])
  CalCI_Angle_IMP_MandQ_Z195[i]=CalCI_Angle(ICER_CI_IMP_MandQ_Z195_up[i], ICER_CI_IMP_MandQ_Z195_low[i], ICER_CI_IMP_MandQ_Z195_revert[i],
                                            ICER_SE_SW_M_Z1[i], ICER_SE_SW_Q_Z1[i])
  
  CalCI_Angle_SW_MandX_Z095[i]=CalCI_Angle(ICER_CI_SW_MandX_Z095_up[i], ICER_CI_SW_MandX_Z095_low[i], ICER_CI_SW_MandX_Z095_revert[i],
                                           ICER_SE_SW_M_ZO[i], ICER_SE_SW_X_ZO[i])
  CalCI_Angle_SW_MandX_Z195[i]=CalCI_Angle(ICER_CI_SW_MandX_Z195_up[i], ICER_CI_SW_MandX_Z195_low[i], ICER_CI_SW_MandX_Z195_revert[i],
                                           ICER_SE_SW_M_Z1[i], ICER_SE_SW_X_Z1[i])
  CalCI_Angle_SWIMP_MandX_Z095[i]=CalCI_Angle(ICER_CI_SWIMP_MandX_Z095_up[i], ICER_CI_SWIMP_MandX_Z095_low[i], ICER_CI_SWIMP_MandX_Z095_revert[i],
                                              ICER_SE_SW_M_ZO[i], ICER_SE_SW_X_ZO[i])
  CalCI_Angle_SWIMP_MandX_Z195[i]=CalCI_Angle(ICER_CI_SWIMP_MandX_Z195_up[i], ICER_CI_SWIMP_MandX_Z195_low[i], ICER_CI_SWIMP_MandX_Z195_revert[i],
                                              ICER_SE_SW_M_Z1[i], ICER_SE_SW_X_Z1[i])
}

meanAngle_SW_MandQ_Z095=mean(CalCI_Angle_SW_MandQ_Z095)
meanAngle_IMP_MandQ_Z095=mean(CalCI_Angle_IMP_MandQ_Z095)
meanAngle_SW_MandQ_Z195=mean(CalCI_Angle_SW_MandQ_Z195)
meanAngle_IMP_MandQ_Z195=mean(CalCI_Angle_IMP_MandQ_Z195)

meanAngle_SW_MandX_Z095=mean(CalCI_Angle_SW_MandX_Z095)
meanAngle_SWIMP_MandX_Z095=mean(CalCI_Angle_SWIMP_MandX_Z095)
meanAngle_SW_MandX_Z195=mean(CalCI_Angle_SW_MandX_Z195)
meanAngle_SWIMP_MandX_Z195=mean(CalCI_Angle_SWIMP_MandX_Z195)

medAngle_SW_MandQ_Z095=median(CalCI_Angle_SW_MandQ_Z095)
medAngle_IMP_MandQ_Z095=median(CalCI_Angle_IMP_MandQ_Z095)
medAngle_SW_MandQ_Z195=median(CalCI_Angle_SW_MandQ_Z195)
medAngle_IMP_MandQ_Z195=median(CalCI_Angle_IMP_MandQ_Z195)

medAngle_SW_MandX_Z095=median(CalCI_Angle_SW_MandX_Z095)
medAngle_SWIMP_MandX_Z095=median(CalCI_Angle_SWIMP_MandX_Z095)
medAngle_SW_MandX_Z195=median(CalCI_Angle_SW_MandX_Z195)
medAngle_SWIMP_MandX_Z195=median(CalCI_Angle_SWIMP_MandX_Z195)

return(list(meanAngle_SW_MandQ_Z095=meanAngle_SW_MandQ_Z095,
            meanAngle_IMP_MandQ_Z095=meanAngle_IMP_MandQ_Z095,
            meanAngle_SW_MandQ_Z195=meanAngle_SW_MandQ_Z195,
            meanAngle_IMP_MandQ_Z195=meanAngle_IMP_MandQ_Z195,
            meanAngle_SW_MandX_Z095=meanAngle_SW_MandX_Z095,
            meanAngle_SWIMP_MandX_Z095=meanAngle_SWIMP_MandX_Z095,
            meanAngle_SW_MandX_Z195=meanAngle_SW_MandX_Z195,
            meanAngle_SWIMP_MandX_Z195=meanAngle_SWIMP_MandX_Z195,
            
            medAngle_SW_MandQ_Z095=medAngle_SW_MandQ_Z095,
            medAngle_IMP_MandQ_Z095=medAngle_IMP_MandQ_Z095,
            medAngle_SW_MandQ_Z195=medAngle_SW_MandQ_Z195,
            medAngle_IMP_MandQ_Z195=medAngle_IMP_MandQ_Z195,
            medAngle_SW_MandX_Z095=medAngle_SW_MandX_Z095,
            medAngle_SWIMP_MandX_Z095=medAngle_SWIMP_MandX_Z095,
            medAngle_SW_MandX_Z195=medAngle_SW_MandX_Z195,
            medAngle_SWIMP_MandX_Z195=medAngle_SWIMP_MandX_Z195
            ))
}
