# Supplementary material for: Regression methods for cost-effectiveness analysis with different censoring times or terminating events for survival time and costs
Source: Biometrics. 2026 May 12;82(2):ujag073. doi: 10.1093/biomtc/ujag073 (PMC13164937; doi:10.1093/biomtc/ujag073)
Supplement: ujag073_Supplemental_Files — Sample R codes for implementing the proposed method and Web Appendices referenced in Sections 2–4 are available with this paper at the Biometrics website on Oxford Academic. [file ujag073_supplemental_files.zip › Code/Code/Different censoring times/ICER_Accuracy_Angle.R]

library(xtable)
nsim=2000 	# number of simulation replications
Coef.Surv.MainEff=c(2.2, -0.5) #coef for survival model, 1st for intercept, others for main effects of covariates
Coef.Surv.InterEff=c(-0.3, 1.2)  #coef for survival model, 1st for main effect of treatment, others for treatment-covariate interactions

# Parameter for max censoring time=10 years
Par.Censor=30	 
Censorstatus="Heavy"
Par.Censor.0=15

#coef for treatment assignment model
Coef.Trt=c(0,0)		# using logistic regression
k=1					#k=1-year interval to group outcomes
max.time=10				

####################   Calculate true values of coefficients, only need to run once ############## 
true.mean.M=matrix(0,2,2) 	#true.mean.M[i,j]=mean cost with ith Z and jth A (Z=0,1; A=0,1) 
true.mean.TL=matrix(0,2,2) 	#true.mean.TL[i,j]=mean survival (trucated by L) with ith Z and jth A (Z=0,1; A=0,1) 
true.mean.Q=matrix(0,2,2)   #true.mean.Q[i,j]=mean QAL (based TL) with ith Z and jth A (Z=0,1; A=0,1) 
Z0=A0=0:1 

Q_fix_q_mean=matrix(c(0.6,0.6,0.9,0.9),2,2)
Q_rand_q_mean=0.1/2

Cost.diag=c(7.5,7.5,8.5,8.5)
Cost.fix=c(6.8,6.5,7.2,6)
Cost.rand=4
Cost.term=7.2

# log-normal distribution for cost
M_diag_mean=matrix(exp(Cost.diag+(0.2^2)/2),2,2)
M_term_mean=exp(Cost.term+(0.4^2)/2)
M_fix_mean=matrix(exp(Cost.fix+(0.2^2)/2),2,2)
M_rand_mean=exp(Cost.rand+(0.2^2)/2)


for(i in 1:2) {
  for(j in 1:2)
  { 
    lambda=1/exp(cbind(1,Z0[i])%*%Coef.Surv.MainEff+(cbind(A0[j],A0[j]*Z0[i])%*%Coef.Surv.InterEff))	#parameter in exp dist of T
    
    true.mean.TL[i,j]=(1-exp(-lambda*max.time))/lambda
    true.mean.M[i,j]= (M_diag_mean[i,j]+M_term_mean*(1+(exp(-lambda*(max.time+1))-exp(-lambda*max.time))/lambda)+
                         true.mean.TL[i,j]*(M_fix_mean[i,j]+M_rand_mean))
    true.mean.Q[i,j]=(Q_fix_q_mean[i,j]+Q_rand_q_mean)*true.mean.TL[i,j]
    
  }
}

true.beta.M=c(true.mean.M[1,1], true.mean.M[2,1]-true.mean.M[1,1], true.mean.M[1,2]-true.mean.M[1,1], 
              true.mean.M[2,2]-true.mean.M[1,2]-true.mean.M[2,1]+true.mean.M[1,1])
true.beta.TL=c(true.mean.TL[1,1], true.mean.TL[2,1]-true.mean.TL[1,1], true.mean.TL[1,2]-true.mean.TL[1,1], 
               true.mean.TL[2,2]-true.mean.TL[1,2]-true.mean.TL[2,1]+true.mean.TL[1,1])
true.beta.Q=c(true.mean.Q[1,1], true.mean.Q[2,1]-true.mean.Q[1,1], true.mean.Q[1,2]-true.mean.Q[1,1], 
              true.mean.Q[2,2]-true.mean.Q[1,2]-true.mean.Q[2,1]+true.mean.Q[1,1])


true.ICER.M.Q.Z0=(true.beta.M[3]/1000)/(true.beta.Q[3])
true.ICER.M.Q.Z1=(true.beta.M[3]/1000+true.beta.M[4]/1000)/(true.beta.Q[3]+true.beta.Q[4])

true.ICER.M.X.Z0=(true.beta.M[3]/1000)/(true.beta.TL[3])
true.ICER.M.X.Z1=(true.beta.M[3]/1000+true.beta.M[4]/1000)/(true.beta.TL[3]+true.beta.TL[4])

nsim=2000

#### start

GetEstimateResult=readRDS("/Users/dingningliu/Desktop/UC Davis/Research/Chen/Projects/CEA regression/Code/3. different censoring times/Results/202402lognormal/Results_ICER_Est_Heavy_N1200_nsim2000_logn_2023_12_31_(2.2,-0.5,-0.3,1.2)_Mterm7.2and0.4_Qrand0.1_Mdiag7.5and8.5_Mann(6.8,6.5,7.2,6)_Mrand4_Cen15.RDS")
EstimateResult = data.frame(do.call(what = rbind, args = GetEstimateResult))
Results<-read.csv("/Users/dingningliu/Desktop/UC Davis/Research/Chen/Projects/CEA regression/Code/3. different censoring times/Results/202402lognormal/Results_ICER_Bias_Heavy_N1200_nsim2000_logn_2023_12_31_(2.2,-0.5,-0.3,1.2)_Mterm7.2and0.4_Qrand0.1_Mdiag7.5and8.5_Mann(6.8,6.5,7.2,6)_Mrand4_Cen15.csv",header=TRUE)
source("/Users/dingningliu/Desktop/UC Davis/Research/Chen/Projects/CEA regression/Code/3. different censoring times/AngleCILength_DC.R")

AnglesL <- GetAngleforCI(GetEstimateResult)

cbind(AnglesL$medAngle_SW_MandQ_Z095, AnglesL$medAngle_IMP_MandQ_Z095,
      AnglesL$medAngle_SW_MandQ_Z195, AnglesL$medAngle_IMP_MandQ_Z195,
      AnglesL$medAngle_SW_MandX_Z095, AnglesL$medAngle_SWIMP_MandX_Z095,
      AnglesL$medAngle_SW_MandX_Z195, AnglesL$medAngle_SWIMP_MandX_Z195)

estSW_ICER_MQ_Z0=matrix(unlist(EstimateResult$ICER_SW_MandQ_Z0),nsim,1,byrow=TRUE)
estSW_ICER_MQ_Z1=matrix(unlist(EstimateResult$ICER_SW_MandQ_Z1),nsim,1,byrow=TRUE)
estIMP_ICER_MQ_Z0=matrix(unlist(EstimateResult$ICER_IMP_MandQ_Z0),nsim,1,byrow=TRUE)
estIMP_ICER_MQ_Z1=matrix(unlist(EstimateResult$ICER_IMP_MandQ_Z1),nsim,1,byrow=TRUE)

estSW_ICER_MX_Z0=matrix(unlist(EstimateResult$ICER_SW_MandX_Z0),nsim,1,byrow=TRUE)
estSW_ICER_MX_Z1=matrix(unlist(EstimateResult$ICER_SW_MandX_Z1),nsim,1,byrow=TRUE)
estSWIMP_ICER_MX_Z0=matrix(unlist(EstimateResult$ICER_SWIMP_MandX_Z0),nsim,1,byrow=TRUE)
estSWIMP_ICER_MX_Z1=matrix(unlist(EstimateResult$ICER_SWIMP_MandX_Z1),nsim,1,byrow=TRUE)


meanSW_ICER_MQ_Z0=apply(estSW_ICER_MQ_Z0,2,mean,na.rm=TRUE)
biasmeanSW_ICER_MQ_Z0=meanSW_ICER_MQ_Z0-true.ICER.M.Q.Z0 
medianSW_ICER_MQ_Z0=calculate_median_slope(estSW_ICER_MQ_Z0)
biasmedianSW_ICER_MQ_Z0=medianSW_ICER_MQ_Z0-true.ICER.M.Q.Z0 
IQRSW_ICER_MQ_Z0=apply(estSW_ICER_MQ_Z0,2,IQR,na.rm=TRUE)/medianSW_ICER_MQ_Z0

meanIMP_ICER_MQ_Z0=apply(estIMP_ICER_MQ_Z0,2,mean,na.rm=TRUE)
biasmeanIMP_ICER_MQ_Z0=meanIMP_ICER_MQ_Z0-true.ICER.M.Q.Z0 
medianIMP_ICER_MQ_Z0=calculate_median_slope(estIMP_ICER_MQ_Z0)
biasmedianIMP_ICER_MQ_Z0=medianIMP_ICER_MQ_Z0-true.ICER.M.Q.Z0 
IQRIMP_ICER_MQ_Z0=apply(estIMP_ICER_MQ_Z0,2,IQR,na.rm=TRUE)/medianIMP_ICER_MQ_Z0

meanSW_ICER_MQ_Z1=apply(estSW_ICER_MQ_Z1,2,mean,na.rm=TRUE)
biasmeanSW_ICER_MQ_Z1=meanSW_ICER_MQ_Z1-true.ICER.M.Q.Z1 
medianSW_ICER_MQ_Z1=calculate_median_slope(estSW_ICER_MQ_Z1)
biasmedianSW_ICER_MQ_Z1=medianSW_ICER_MQ_Z1-true.ICER.M.Q.Z1 
IQRSW_ICER_MQ_Z1=apply(estSW_ICER_MQ_Z1,2,IQR,na.rm=TRUE)/medianSW_ICER_MQ_Z1

meanIMP_ICER_MQ_Z1=apply(estIMP_ICER_MQ_Z1,2,mean,na.rm=TRUE)
biasmeanIMP_ICER_MQ_Z1=meanIMP_ICER_MQ_Z1-true.ICER.M.Q.Z1 
medianIMP_ICER_MQ_Z1=calculate_median_slope(estIMP_ICER_MQ_Z1)
biasmedianIMP_ICER_MQ_Z1=medianIMP_ICER_MQ_Z1-true.ICER.M.Q.Z1 
IQRIMP_ICER_MQ_Z1=apply(estIMP_ICER_MQ_Z1,2,IQR,na.rm=TRUE)/medianIMP_ICER_MQ_Z1

meanSW_ICER_MX_Z0=apply(estSW_ICER_MX_Z0,2,mean,na.rm=TRUE)
biasmeanSW_ICER_MX_Z0=meanSW_ICER_MX_Z0-true.ICER.M.X.Z0 
medianSW_ICER_MX_Z0=calculate_median_slope(estSW_ICER_MX_Z0)
biasmedianSW_ICER_MX_Z0=medianSW_ICER_MX_Z0-true.ICER.M.X.Z0 
IQRSW_ICER_MX_Z0=apply(estSW_ICER_MX_Z0,2,IQR,na.rm=TRUE)/medianSW_ICER_MX_Z0

meanSWIMP_ICER_MX_Z0=apply(estSWIMP_ICER_MX_Z0,2,mean,na.rm=TRUE)
biasmeanSWIMP_ICER_MX_Z0=meanSWIMP_ICER_MX_Z0-true.ICER.M.X.Z0 
medianSWIMP_ICER_MX_Z0=calculate_median_slope(estSWIMP_ICER_MX_Z0)
biasmedianSWIMP_ICER_MX_Z0=medianSWIMP_ICER_MX_Z0-true.ICER.M.X.Z0 
IQRSWIMP_ICER_MX_Z0=apply(estSWIMP_ICER_MX_Z0,2,IQR,na.rm=TRUE)/medianSWIMP_ICER_MX_Z0

meanSW_ICER_MX_Z1=apply(estSW_ICER_MX_Z1,2,mean,na.rm=TRUE)
biasmeanSW_ICER_MX_Z1=meanSW_ICER_MX_Z1-true.ICER.M.X.Z1 
medianSW_ICER_MX_Z1=calculate_median_slope(estSW_ICER_MX_Z1)
biasmedianSW_ICER_MX_Z1=medianSW_ICER_MX_Z1-true.ICER.M.X.Z1 
IQRSW_ICER_MX_Z1=apply(estSW_ICER_MX_Z1,2,IQR,na.rm=TRUE)/medianSW_ICER_MX_Z1

meanSWIMP_ICER_MX_Z1=apply(estSWIMP_ICER_MX_Z1,2,mean,na.rm=TRUE)
biasmeanSWIMP_ICER_MX_Z1=meanSWIMP_ICER_MX_Z1-true.ICER.M.X.Z1 
medianSWIMP_ICER_MX_Z1=calculate_median_slope(estSWIMP_ICER_MX_Z1)
biasmedianSWIMP_ICER_MX_Z1=medianSWIMP_ICER_MX_Z1-true.ICER.M.X.Z1 
IQRSWIMP_ICER_MX_Z1=apply(estSWIMP_ICER_MX_Z1,2,IQR,na.rm=TRUE)/medianSWIMP_ICER_MX_Z1


Res_QALX=cbind(Results[,c(1,2,3)], 
      rbind(biasmedianSW_ICER_MQ_Z0, biasmedianIMP_ICER_MQ_Z0, biasmedianSW_ICER_MQ_Z1, biasmedianIMP_ICER_MQ_Z1),
      #rbind(IQRSW_ICER_MQ_Z0, IQRIMP_ICER_MQ_Z0, IQRSW_ICER_MQ_Z1, IQRIMP_ICER_MQ_Z1),
      Results[,c(7,6,8),],
      rbind(AnglesL$medAngle_SW_MandQ_Z095, AnglesL$medAngle_IMP_MandQ_Z095,
            AnglesL$medAngle_SW_MandQ_Z195, AnglesL$medAngle_IMP_MandQ_Z195),
      
      rbind(biasmedianSW_ICER_MX_Z0, biasmedianSWIMP_ICER_MX_Z0, biasmedianSW_ICER_MX_Z1, biasmedianSWIMP_ICER_MX_Z1),
      #rbind(IQRSW_ICER_MX_Z0, IQRSWIMP_ICER_MX_Z0, IQRSW_ICER_MX_Z1, IQRSWIMP_ICER_MX_Z1),
      Results[,c(25,24,26),],
      rbind(AnglesL$medAngle_SW_MandX_Z095, AnglesL$medAngle_SWIMP_MandX_Z095,
            AnglesL$medAngle_SW_MandX_Z195, AnglesL$medAngle_SWIMP_MandX_Z195)
)
colnames(Res_QALX)=c('Est', 'Method', 'Group', 'Median Bias', 
                    'SCV', 'ECV', 'CP', 'Median CI Angle', 'Median Bias', 
                    'SCV', 'ECV', 'CP', 'Median CI Angle')


xtable(Res_QALX,digits=c(1,1,1,1,3,0,0,3,3,3,0,0,3,3)) 
