# Supplementary material for: Regression methods for cost-effectiveness analysis with different censoring times or terminating events for survival time and costs
Source: Biometrics. 2026 May 12;82(2):ujag073. doi: 10.1093/biomtc/ujag073 (PMC13164937; doi:10.1093/biomtc/ujag073)
Supplement: ujag073_Supplemental_Files — Sample R codes for implementing the proposed method and Web Appendices referenced in Sections 2–4 are available with this paper at the Biometrics website on Oxford Academic. [file ujag073_supplemental_files.zip › Code/Code/Different censoring times/Unadj/AngleCILength_DC_unadj.R]

CalCI_Angle<-function(upper, lower, revert) {
  if (revert==0) {
    CIangle=atan(upper)-atan(lower)
  }
  else if (revert==1) {
    CIangle=(atan(upper)+pi)-atan(lower)
  }
}


calculate_median_slope <- function(slopes) {
  angles_radians <- atan(slopes)
  adjusted_angles_radians <- ifelse(slopes < 0, angles_radians + pi, angles_radians)
  median_slope <- tan(median(adjusted_angles_radians))
  return(median_slope)
}


GetAngleforCI <- function(GetEstimateResult) {

EstimateResult = data.frame(do.call(what = rbind, args = GetEstimateResult))
nsim=2000

ICER_CI_SW_MandQ_low=matrix(unlist(EstimateResult$ICER_CI_SW_MandQ_low),nsim,1,byrow=TRUE)
ICER_CI_SW_MandQ_up=matrix(unlist(EstimateResult$ICER_CI_SW_MandQ_up),nsim,1,byrow=TRUE)
ICER_CI_SW_MandQ_revert=matrix(unlist(EstimateResult$ICER_CI_SW_MandQ_revert),nsim,1,byrow=TRUE)

ICER_CI_SW_MandX_low=matrix(unlist(EstimateResult$ICER_CI_SW_MandX_low),nsim,1,byrow=TRUE)
ICER_CI_SW_MandX_up=matrix(unlist(EstimateResult$ICER_CI_SW_MandX_up),nsim,1,byrow=TRUE)
ICER_CI_SW_MandX_revert=matrix(unlist(EstimateResult$ICER_CI_SW_MandX_revert),nsim,1,byrow=TRUE)

ICER_CI_IMP_MandQ_low=matrix(unlist(EstimateResult$ICER_CI_IMP_MandQ_low),nsim,1,byrow=TRUE)
ICER_CI_IMP_MandQ_up=matrix(unlist(EstimateResult$ICER_CI_IMP_MandQ_up),nsim,1,byrow=TRUE)
ICER_CI_IMP_MandQ_revert=matrix(unlist(EstimateResult$ICER_CI_IMP_MandQ_revert),nsim,1,byrow=TRUE)

ICER_CI_SWIMP_MandX_low=matrix(unlist(EstimateResult$ICER_CI_SWIMP_MandX_low),nsim,1,byrow=TRUE)
ICER_CI_SWIMP_MandX_up=matrix(unlist(EstimateResult$ICER_CI_SWIMP_MandX_up),nsim,1,byrow=TRUE)
ICER_CI_SWIMP_MandX_revert=matrix(unlist(EstimateResult$ICER_CI_SWIMP_MandX_revert),nsim,1,byrow=TRUE)


CalCI_Angle_SW_MandQ=CalCI_Angle_IMP_MandQ=numeric(nsim)
CalCI_Angle_SW_MandX=CalCI_Angle_SWIMP_MandX=numeric(nsim)

for (i in 1:nsim) {
  CalCI_Angle_SW_MandQ[i]=CalCI_Angle(ICER_CI_SW_MandQ_up[i], ICER_CI_SW_MandQ_low[i], ICER_CI_SW_MandQ_revert[i])
  CalCI_Angle_IMP_MandQ[i]=CalCI_Angle(ICER_CI_IMP_MandQ_up[i], ICER_CI_IMP_MandQ_low[i], ICER_CI_IMP_MandQ_revert[i])
  
  CalCI_Angle_SW_MandX[i]=CalCI_Angle(ICER_CI_SW_MandX_up[i], ICER_CI_SW_MandX_low[i], ICER_CI_SW_MandX_revert[i])
  CalCI_Angle_SWIMP_MandX[i]=CalCI_Angle(ICER_CI_SWIMP_MandX_up[i], ICER_CI_SWIMP_MandX_low[i], ICER_CI_SWIMP_MandX_revert[i])
}

meanAngle_SW_MandQ=mean(CalCI_Angle_SW_MandQ)
meanAngle_IMP_MandQ=mean(CalCI_Angle_IMP_MandQ)

meanAngle_SW_MandX=mean(CalCI_Angle_SW_MandX)
meanAngle_SWIMP_MandX=mean(CalCI_Angle_SWIMP_MandX)

medAngle_SW_MandQ=median(CalCI_Angle_SW_MandQ)
medAngle_IMP_MandQ=median(CalCI_Angle_IMP_MandQ)

medAngle_SW_MandX=median(CalCI_Angle_SW_MandX)
medAngle_SWIMP_MandX=median(CalCI_Angle_SWIMP_MandX)

return(list(meanAngle_SW_MandQ=meanAngle_SW_MandQ,
            meanAngle_IMP_MandQ=meanAngle_IMP_MandQ,
            
            meanAngle_SW_MandX=meanAngle_SW_MandX,
            meanAngle_SWIMP_MandX=meanAngle_SWIMP_MandX,
            
            medAngle_SW_MandQ=medAngle_SW_MandQ,
            medAngle_IMP_MandQ=medAngle_IMP_MandQ,
            
            medAngle_SW_MandX=medAngle_SW_MandX,
            medAngle_SWIMP_MandX=medAngle_SWIMP_MandX
            
))
}
