# Supplementary material for: Regression methods for cost-effectiveness analysis with different censoring times or terminating events for survival time and costs
Source: Biometrics. 2026 May 12;82(2):ujag073. doi: 10.1093/biomtc/ujag073 (PMC13164937; doi:10.1093/biomtc/ujag073)
Supplement: ujag073_Supplemental_Files — Sample R codes for implementing the proposed method and Web Appendices referenced in Sections 2–4 are available with this paper at the Biometrics website on Oxford Academic. [file ujag073_supplemental_files.zip › Code/Code/Different censoring times/Unadj/ICER_Parallel_Main_DC_unadj.r]

##########################
## 		main 	  	##
##########################

library(parallel)

setwd("/home/dnliu21/Code/DCcode")


source("DataGen_DC.r")	
source("ICER_Estimate_unadj_DC.r")
# source("ICER_Estimate_DC_censorearly.r")

rundate = "2025_10_06_(2.2,-0.5,-0.3,1.2)_Mterm7.2and0.4_Qrand0.1_Mdiag7.5and8.5_Mann(6.8,6.5,7.2,6)_Mrand4_Cen15"


GetEstimate = function(b) {
  print(b)
  # generate data
  data<-sim.CostEff.Obs.V1(n=n,	Coef.Trt=Coef.Trt,
                           Coef.Surv.MainEff=Coef.Surv.MainEff, Coef.Surv.InterEff=Coef.Surv.InterEff,
                           Cost.diag=Cost.diag, Cost.fix=Cost.fix, Cost.rand=Cost.rand, Cost.term=Cost.term,
                           Par.Censor=Par.Censor,	Par.Censor.0=Par.Censor.0,
                           k=k, max.time=max.time)
  
  
  # save the observed censored data
  datacsv=data.frame(id=1:n, survival=data$Follow.up, dead=data$Death, censor=1-data$Death,
                     survival.cost=data$Follow.up.0, dead.cost=data$Death.0, censor.cost=1-data$Death.0,
                     Trt=data$Trt, covariate=data$Covariate,
                     cost=data$Cost.grp.obs, cost_true.term=data$M_term_true,
                     tot.cost=data$M_total,
                     QALY=data$QASurv.grp.obs, tot.QALY=apply(data$QASurv.grp.obs,1,sum),
                     survival_true=data$true_T, censor_time_true=data$true_C, censor_time_cost_true=data$true_C0,
                     cost_true=data$M_true,
                     QALY0=data$QASurv.grp.obs0, tot.QALY0=apply(data$QASurv.grp.obs0,1,sum))
  

  
  ICER_All <- ICER(X0=datacsv$survival.cost ,delta0=datacsv$dead.cost, M_total=datacsv$tot.cost, 
    M_diag=datacsv[,10], M_obs=datacsv[,11:20], M_term_true=datacsv$cost_true.term,  # cost
    X=datacsv$survival, delta=datacsv$dead, Q_total=datacsv$tot.QALY, Q_obs=datacsv[,23:32], 
    T_true=datacsv$survival_true, Q_total0=datacsv$tot.QALY0, Q_obs0=datacsv[,48:57],  # QAL and survival time
    Trt=datacsv$Trt, Z=datacsv$covariate, max.time=10, type="interaction", covariate=FALSE, interaction=FALSE, Sep.K=FALSE)
  
  
  # 95%
  coverSW_MandQ_Z0=CalCoverage_Fieller(ICER_All$ICER_CI_SW_MandQ_low,ICER_All$ICER_CI_SW_MandQ_up,ICER_All$ICER_CI_SW_MandQ_revert,true.ICER.M.Q.Z0)
  coverIMP_MandQ_Z0=CalCoverage_Fieller(ICER_All$ICER_CI_IMP_MandQ_low,ICER_All$ICER_CI_IMP_MandQ_up,ICER_All$ICER_CI_IMP_MandQ_revert,true.ICER.M.Q.Z0)
  coverSW_MandQ_Z1=CalCoverage_Fieller(ICER_All$ICER_CI_SW_MandQ_low,ICER_All$ICER_CI_SW_MandQ_up,ICER_All$ICER_CI_SW_MandQ_revert,true.ICER.M.Q.Z1)
  coverIMP_MandQ_Z1=CalCoverage_Fieller(ICER_All$ICER_CI_IMP_MandQ_low,ICER_All$ICER_CI_IMP_MandQ_up,ICER_All$ICER_CI_IMP_MandQ_revert,true.ICER.M.Q.Z1)
  
  
  coverSW_MandX_Z0=CalCoverage_Fieller(ICER_All$ICER_CI_SW_MandX_low,ICER_All$ICER_CI_SW_MandX_up,ICER_All$ICER_CI_SW_MandX_revert,true.ICER.M.X.Z0)
  coverSWIMP_MandX_Z0=CalCoverage_Fieller(ICER_All$ICER_CI_SWIMP_MandX_low,ICER_All$ICER_CI_SWIMP_MandX_up,ICER_All$ICER_CI_SWIMP_MandX_revert,true.ICER.M.X.Z0)
  coverSW_MandX_Z1=CalCoverage_Fieller(ICER_All$ICER_CI_SW_MandX_low,ICER_All$ICER_CI_SW_MandX_up,ICER_All$ICER_CI_SW_MandX_revert,true.ICER.M.X.Z1)
  coverSWIMP_MandX_Z1=CalCoverage_Fieller(ICER_All$ICER_CI_SWIMP_MandX_low,ICER_All$ICER_CI_SWIMP_MandX_up,ICER_All$ICER_CI_SWIMP_MandX_revert,true.ICER.M.X.Z1)
  
  
  
  
  return(list(ICER_SW_MandQ=ICER_All$ICER_SW_MandQ, 
              ICER_IMP_MandQ=ICER_All$ICER_IMP_MandQ, 
              ICER_SW_MandX=ICER_All$ICER_SW_MandX, 
              ICER_SWIMP_MandX=ICER_All$ICER_SWIMP_MandX, 
              
              # estimated covariance between cost and QAL for group Z=0 and Z=1
              ICER_SW_MandQ_Cov_Z0=ICER_All$Cov_SW_MandQ[2,2], 
              ICER_IMP_MandQ_Cov_Z0=ICER_All$Cov_IMP_MandQ[2,2], 
              
              ICER_SW_MandX_Cov_Z0=ICER_All$Cov_SW_MandX[2,2], 
              ICER_SWIMP_MandX_Cov_Z0=ICER_All$Cov_SWIMP_MandX[2,2], 
              
              
              Sxx_SW_M=ICER_All$Cov_SW_M, 
              Syy_SW_Q=ICER_All$Cov_SW_Q, 
              Syy_SW_X=ICER_All$Cov_SW_X,
              
              Sxx_IMP_M_=ICER_All$Cov_IMP_M, 
              Syy_IMP_Q=ICER_All$Cov_IMP_Q, 
              
              # obtain estimated beta for calculating sample variance
              est_SW_M=ICER_All$est_SW_M, 
              est_SW_Q=ICER_All$est_SW_Q, 
              est_SW_X=ICER_All$est_SW_X,
              
              est_IMP_M=ICER_All$est_IMP_M, 
              est_IMP_Q=ICER_All$est_IMP_Q, 
              
              # confidence limits
              ICER_CI_SW_MandQ_low=ICER_All$ICER_CI_SW_MandQ_low, ICER_CI_SW_MandQ_up=ICER_All$ICER_CI_SW_MandQ_up,
              ICER_CI_SW_MandQ_revert=ICER_All$ICER_CI_SW_MandQ_revert,
              
              ICER_CI_IMP_MandQ_low=ICER_All$ICER_CI_IMP_MandQ_low, ICER_CI_IMP_MandQ_up=ICER_All$ICER_CI_IMP_MandQ_up,
              ICER_CI_IMP_MandQ_revert=ICER_All$ICER_CI_IMP_MandQ_revert,
              
              ICER_CI_SW_MandX_low=ICER_All$ICER_CI_SW_MandX_low, ICER_CI_SW_MandX_up=ICER_All$ICER_CI_SW_MandX_up,
              ICER_CI_SW_MandX_revert=ICER_All$ICER_CI_SW_MandX_revert,
              
              ICER_CI_SWIMP_MandX_low=ICER_All$ICER_CI_SWIMP_MandX_low, ICER_CI_SWIMP_MandX_up=ICER_All$ICER_CI_SWIMP_MandX_up,
              ICER_CI_SWIMP_MandX_revert=ICER_All$ICER_CI_SWIMP_MandX_revert,
              
              # coverage probabilities
              # 95%
              coverSW_MandQ_Z0=coverSW_MandQ_Z0,
              coverIMP_MandQ_Z0=coverIMP_MandQ_Z0, 
              coverSW_MandX_Z0=coverSW_MandX_Z0,  
              coverSWIMP_MandX_Z0=coverSWIMP_MandX_Z0, 
              
              coverSW_MandQ_Z1=coverSW_MandQ_Z1,
              coverIMP_MandQ_Z1=coverIMP_MandQ_Z1, 
              coverSW_MandX_Z1=coverSW_MandX_Z1,  
              coverSWIMP_MandX_Z1=coverSWIMP_MandX_Z1
              
         ))
}


nsim=2000 	# number of simulation replications

n=400		#sample size

#coef for survival model
Coef.Surv.MainEff=c(2.2, -0.5) #coef for survival model, 1st for intercept, others for main effects of covariates
Coef.Surv.InterEff=c(-0.3, 1.2)  #coef for survival model, 1st for main effect of treatment, others for treatment-covariate interactions

# Parameter for max censoring time=10 years
Par.Censor=30	 
Censorstatus="Heavy"
Par.Censor.0=15


#coef for treatment assignment model
Coef.Trt=c(0,0)		# using logistic regression
k=1					#k=1-year interval to group outcomes
max.time=10				

####################   Calculate true values of coefficients, only need to run once ############## 
true.mean.M=matrix(0,2,2) 	#true.mean.M[i,j]=mean cost with ith Z and jth A (Z=0,1; A=0,1) 
true.mean.TL=matrix(0,2,2) 	#true.mean.TL[i,j]=mean survival (trucated by L) with ith Z and jth A (Z=0,1; A=0,1) 
true.mean.Q=matrix(0,2,2)   #true.mean.Q[i,j]=mean QAL (based TL) with ith Z and jth A (Z=0,1; A=0,1) 
Z0=A0=0:1 

Q_fix_q_mean=matrix(c(0.6,0.6,0.9,0.9),2,2)
Q_rand_q_mean=0.1/2

Cost.diag=c(7.5,7.5,8.5,8.5)
Cost.fix=c(6.8,6.5,7.2,6)
Cost.rand=4
Cost.term=7.2

# log-normal distribution for cost
M_diag_mean=matrix(exp(Cost.diag+(0.2^2)/2),2,2)
M_term_mean=exp(Cost.term+(0.4^2)/2)
# M_diag_mean=matrix(c(0,0,0,0),2,2)
# M_term_mean=0
M_fix_mean=matrix(exp(Cost.fix+(0.2^2)/2),2,2)
# M_fix_mean=matrix(exp(c(7.5,7.2,6.8,5.5)+(0.2^2)/2),2,2)
M_rand_mean=exp(Cost.rand+(0.2^2)/2)


for(i in 1:2) {
  for(j in 1:2)
  { 
    lambda=1/exp(cbind(1,Z0[i])%*%Coef.Surv.MainEff+(cbind(A0[j],A0[j]*Z0[i])%*%Coef.Surv.InterEff))	#parameter in exp dist of T
    
    true.mean.TL[i,j]=(1-exp(-lambda*max.time))/lambda
    true.mean.M[i,j]= (M_diag_mean[i,j]+M_term_mean*(1+(exp(-lambda*(max.time+1))-exp(-lambda*max.time))/lambda)+
                         true.mean.TL[i,j]*(M_fix_mean[i,j]+M_rand_mean))
    true.mean.Q[i,j]=(Q_fix_q_mean[i,j]+Q_rand_q_mean)*true.mean.TL[i,j]
    
  }
}

true.beta.M=c(true.mean.M[1,1], true.mean.M[2,1]-true.mean.M[1,1], true.mean.M[1,2]-true.mean.M[1,1], 
              true.mean.M[2,2]-true.mean.M[1,2]-true.mean.M[2,1]+true.mean.M[1,1])
true.beta.TL=c(true.mean.TL[1,1], true.mean.TL[2,1]-true.mean.TL[1,1], true.mean.TL[1,2]-true.mean.TL[1,1], 
               true.mean.TL[2,2]-true.mean.TL[1,2]-true.mean.TL[2,1]+true.mean.TL[1,1])
true.beta.Q=c(true.mean.Q[1,1], true.mean.Q[2,1]-true.mean.Q[1,1], true.mean.Q[1,2]-true.mean.Q[1,1], 
              true.mean.Q[2,2]-true.mean.Q[1,2]-true.mean.Q[2,1]+true.mean.Q[1,1])


true.ICER.M.Q.Z0=(true.beta.M[3]/1000)/(true.beta.Q[3])
true.ICER.M.Q.Z1=(true.beta.M[3]/1000+true.beta.M[4]/1000)/(true.beta.Q[3]+true.beta.Q[4])

true.ICER.M.X.Z0=(true.beta.M[3]/1000)/(true.beta.TL[3])
true.ICER.M.X.Z1=(true.beta.M[3]/1000+true.beta.M[4]/1000)/(true.beta.TL[3]+true.beta.TL[4])


cl <- makeCluster(35)

clusterEvalQ(cl = cl, expr = library(mvtnorm))
clusterEvalQ(cl = cl, expr = library(survival))
clusterEvalQ(cl = cl, expr = library(geepack))


# Will need to export all of these to the cluster
clusterExport(cl = cl, varlist = c("GetEstimate", "sim.CostEff.Obs.V1","ICER","CalCoverage_Fieller","CalCoverage_Delta"))
clusterExport(cl = cl, varlist = c("KM","CalCovComp_SW","CalCovComp_IMP","CalAccum"))
clusterExport(cl = cl, varlist = c("CalCovComp_ICER_SW","CalCovComp_ICER_IMP","CalCovComp_ICER_SWIMP","CalCI_ICER_Fieller","CalCI_ICER_Delta"))
clusterExport(cl = cl, varlist = c("Coef.Surv.MainEff", "Coef.Surv.InterEff","Par.Censor","Par.Censor.0"))
clusterExport(cl = cl, varlist = c("Cost.diag","Cost.fix","Cost.rand","Cost.term"))
clusterExport(cl = cl, varlist = c("Coef.Trt", "max.time", "k", "n","nsim"))
clusterExport(cl = cl, varlist = c("true.ICER.M.Q.Z0", "true.ICER.M.Q.Z1","true.ICER.M.X.Z0","true.ICER.M.X.Z1"))


clusterSetRNGStream(cl = cl, iseed = 12345)
paste0("Started on: ", Sys.time())
start = proc.time()
GetEstimateResult = parLapply(cl = cl, X = 1:nsim, fun = GetEstimate)
stop = proc.time()
paste0("Ended on: ", Sys.time())
runtime = stop - start
runtime

# Save a copy of the result since it took ~4 hours 
saveRDS(object = GetEstimateResult, 
   file = paste("/home/dnliu21/Code/DCcode/Results/",
    paste0("Results_ICER_Est_",Censorstatus,"_N", n, "_nsim", nsim, "_logn_", rundate),".RDS",sep=""))


stopCluster(cl)


EstimateResult = data.frame(do.call(what = rbind, args = GetEstimateResult))

estSW_ICER_MQ=matrix(unlist(EstimateResult$ICER_SW_MandQ),nsim,1,byrow=TRUE)
estIMP_ICER_MQ=matrix(unlist(EstimateResult$ICER_IMP_MandQ),nsim,1,byrow=TRUE)
estSW_ICER_MX=matrix(unlist(EstimateResult$ICER_SW_MandX),nsim,1,byrow=TRUE)
estSWIMP_ICER_MX=matrix(unlist(EstimateResult$ICER_SWIMP_MandX),nsim,1,byrow=TRUE)


# Estimated covariance
CovSW_ICER_MQ=matrix(unlist(EstimateResult$ICER_SW_MandQ_Cov),nsim,1,byrow=TRUE)
CovIMP_ICER_MQ=matrix(unlist(EstimateResult$ICER_IMP_MandQ_Cov),nsim,1,byrow=TRUE)
CovSW_ICER_MX=matrix(unlist(EstimateResult$ICER_SW_MandX_Cov),nsim,1,byrow=TRUE)
CovSWIMP_ICER_MX=matrix(unlist(EstimateResult$ICER_SWIMP_MandX_Cov),nsim,1,byrow=TRUE)


# %
coverSW_MandQ_Z0=matrix(unlist(EstimateResult$coverSW_MandQ_Z0),nsim,1,byrow=TRUE)
coverSW_MandQ_Z1=matrix(unlist(EstimateResult$coverSW_MandQ_Z1),nsim,1,byrow=TRUE)
coverIMP_MandQ_Z0=matrix(unlist(EstimateResult$coverIMP_MandQ_Z0),nsim,1,byrow=TRUE)
coverIMP_MandQ_Z1=matrix(unlist(EstimateResult$coverIMP_MandQ_Z1),nsim,1,byrow=TRUE)
coverSW_MandX_Z0=matrix(unlist(EstimateResult$coverSW_MandX_Z0),nsim,1,byrow=TRUE)
coverSW_MandX_Z1=matrix(unlist(EstimateResult$coverSW_MandX_Z1),nsim,1,byrow=TRUE)
coverSWIMP_MandX_Z0=matrix(unlist(EstimateResult$coverSWIMP_MandX_Z0),nsim,1,byrow=TRUE)
coverSWIMP_MandX_Z1=matrix(unlist(EstimateResult$coverSWIMP_MandX_Z1),nsim,1,byrow=TRUE)


# beta
est_SW_M=matrix(unlist(EstimateResult$est_SW_M),nsim,2,byrow=TRUE)
est_SW_Q=matrix(unlist(EstimateResult$est_SW_Q),nsim,2,byrow=TRUE)
est_SW_X=matrix(unlist(EstimateResult$est_SW_X),nsim,2,byrow=TRUE)
est_IMP_M=matrix(unlist(EstimateResult$est_IMP_M),nsim,2,byrow=TRUE)
est_IMP_Q=matrix(unlist(EstimateResult$est_IMP_Q),nsim,2,byrow=TRUE)

# Estimated Variance 
###### 
Sxx_SW_M=matrix(sapply(EstimateResult$Sxx_SW_M, function(m) diag(m)),nsim,2,byrow=TRUE)
Syy_SW_Q=matrix(sapply(EstimateResult$Syy_SW_Q, function(m) diag(m)),nsim,2,byrow=TRUE)
Syy_SW_X=matrix(sapply(EstimateResult$Syy_SW_X, function(m) diag(m)),nsim,2,byrow=TRUE)
Sxx_IMP_M=matrix(sapply(EstimateResult$Sxx_IMP_M, function(m) diag(m)),nsim,2,byrow=TRUE)
Syy_IMP_Q=matrix(sapply(EstimateResult$Syy_IMP_Q, function(m) diag(m)),nsim,2,byrow=TRUE)


# Point estimator
meanbeta_SW_M=apply(est_SW_M,2,mean,na.rm=TRUE)
biasbeta_SW_M=meanbeta_SW_M-true.beta.M
meanbeta_SW_Q=apply(est_SW_Q,2,mean,na.rm=TRUE)
biasbeta_SW_Q=meanbeta_SW_Q-true.beta.Q
meanbeta_SW_X=apply(est_SW_X,2,mean,na.rm=TRUE)
biasbeta_SW_X=meanbeta_SW_X-true.beta.TL

ESEbeta_SW_M=sqrt(apply(Sxx_SW_M,2,mean,na.rm=TRUE))
SSEbeta_SW_M=apply(est_SW_M,2,sd,na.rm=TRUE)
ESEbeta_SW_Q=sqrt(apply(Syy_SW_Q,2,mean,na.rm=TRUE))
SSEbeta_SW_Q=apply(est_SW_Q,2,sd,na.rm=TRUE)
ESEbeta_SW_X=sqrt(apply(Syy_SW_X,2,mean,na.rm=TRUE))
SSEbeta_SW_X=apply(est_SW_X,2,sd,na.rm=TRUE)

meanbeta_IMP_M=apply(est_IMP_M,2,mean,na.rm=TRUE)
biasbeta_IMP_M=meanbeta_IMP_M-true.beta.M
meanbeta_IMP_Q=apply(est_IMP_Q,2,mean,na.rm=TRUE)
biasbeta_IMP_Q=meanbeta_IMP_Q-true.beta.Q
ESEbeta_IMP_M=sqrt(apply(Sxx_IMP_M,2,mean,na.rm=TRUE))
SSEbeta_IMP_M=apply(est_IMP_M,2,sd,na.rm=TRUE)
ESEbeta_IMP_Q=sqrt(apply(Syy_IMP_Q,2,mean,na.rm=TRUE))
SSEbeta_IMP_Q=apply(est_IMP_Q,2,sd,na.rm=TRUE)


# MQ Z0
meanSW_ICER_MQ=apply(estSW_ICER_MQ,2,mean,na.rm=TRUE)
ECovSW_ICER_MQ=apply(CovSW_ICER_MQ,2,mean,na.rm=TRUE)
SCovSW_ICER_MQ=cov(est_SW_M[,2], est_SW_Q[,2])
# %
CovPSW_ICER_MQ_Z0=apply(coverSW_MandQ_Z0,2,mean,na.rm=TRUE)
CovPSW_ICER_MQ_Z1=apply(coverSW_MandQ_Z1,2,mean,na.rm=TRUE)


meanIMP_ICER_MQ=apply(estIMP_ICER_MQ,2,mean,na.rm=TRUE)
ECovIMP_ICER_MQ=apply(CovIMP_ICER_MQ,2,mean,na.rm=TRUE)
SCovIMP_ICER_MQ=cov(est_IMP_M[,2], est_IMP_Q[,2])
# %
CovPIMP_ICER_MQ_Z0=apply(coverIMP_MandQ_Z0,2,mean,na.rm=TRUE)
CovPIMP_ICER_MQ_Z1=apply(coverIMP_MandQ_Z1,2,mean,na.rm=TRUE)


meanSW_ICER_MX=apply(estSW_ICER_MX,2,mean,na.rm=TRUE)
ECovSW_ICER_MX=apply(CovSW_ICER_MX,2,mean,na.rm=TRUE)
SCovSW_ICER_MX=cov(est_SW_M[,2], est_SW_X[,2])
# %
CovPSW_ICER_MX_Z0=apply(coverSW_MandX_Z0,2,mean,na.rm=TRUE)
CovPSW_ICER_MX_Z1=apply(coverSW_MandX_Z1,2,mean,na.rm=TRUE)


meanSWIMP_ICER_MX=apply(estSWIMP_ICER_MX,2,mean,na.rm=TRUE)
ECovSWIMP_ICER_MX=apply(CovSWIMP_ICER_MX,2,mean,na.rm=TRUE)
SCovSWIMP_ICER_MX=cov(est_IMP_M[,2], est_SW_X[,2])
# %
CovPSWIMP_ICER_MX_Z0=apply(coverSWIMP_MandX_Z0,2,mean,na.rm=TRUE)
CovPSWIMP_ICER_MX_Z1=apply(coverSWIMP_MandX_Z1,2,mean,na.rm=TRUE)


results = data.frame(
  rep(c("ICER"),1,each=2),
  rep(c("SW","IMP"),1,each=1),
  round(t(cbind(meanSW_ICER_MQ, meanIMP_ICER_MQ)),4),
  round(t(cbind(ECovSW_ICER_MQ, ECovIMP_ICER_MQ)),4),
  round(t(cbind(SCovSW_ICER_MQ, SCovIMP_ICER_MQ)),4),
  round(t(cbind(CovPSW_ICER_MQ_Z0, CovPIMP_ICER_MQ_Z0)),4),
  round(t(cbind(CovPSW_ICER_MQ_Z1, CovPIMP_ICER_MQ_Z1)),4),
  
  round(t(cbind(meanSW_ICER_MX, meanSWIMP_ICER_MX)),4),
  round(t(cbind(ECovSW_ICER_MX, ECovSWIMP_ICER_MX)),4),
  round(t(cbind(SCovSW_ICER_MX, SCovSWIMP_ICER_MX)),4),
  round(t(cbind(CovPSW_ICER_MX_Z0, CovPSWIMP_ICER_MX_Z0)),4),
  round(t(cbind(CovPSW_ICER_MX_Z1, CovPSWIMP_ICER_MX_Z1)),4)
  
)

colnames(results)=c("Variable","Method",
                    "EMean ICER M&Q","ECov M&Q (S_xy)","SCov M&Q","CP M&Q Z0","CP M&Q Z1",
                    "EMean ICER M&X","ECov M&X (S_xy)","SCov M&X","CP M&X Z0","CP M&X Z1"
)


write.csv(results, paste("/home/dnliu21/Code/DCcode/Results/",
            "Results_ICER_Unadj_",Censorstatus,"_N", n, "_nsim", nsim, "_logn_", rundate,".csv",sep=""), row.names = F)
