# Supplementary material for: Regression methods for cost-effectiveness analysis with different censoring times or terminating events for survival time and costs
Source: Biometrics. 2026 May 12;82(2):ujag073. doi: 10.1093/biomtc/ujag073 (PMC13164937; doi:10.1093/biomtc/ujag073)
Supplement: ujag073_Supplemental_Files — Sample R codes for implementing the proposed method and Web Appendices referenced in Sections 2–4 are available with this paper at the Biometrics website on Oxford Academic. [file ujag073_supplemental_files.zip › Code/Code/Different terminating events/AngleCILength_DT.R]

CalCI_Angle<-function(upper, lower, revert, secost, seeffect) {
  
  upper=upper*seeffect/secost
  lower=lower*seeffect/secost
  
  if (revert==0) {
    CIangle=atan(upper)-atan(lower)
  }
  else if (revert==1) {
    CIangle=(atan(upper)+pi)-atan(lower)
  }
}


calculate_median_slope <- function(slopes) {
  angles_radians <- atan(slopes)
  adjusted_angles_radians <- ifelse(slopes < 0, angles_radians + pi, angles_radians)
  median_slope <- tan(median(adjusted_angles_radians))
  return(median_slope)
}

GetAngleforCI <- function(GetEstimateResult) {

EstimateResult = data.frame(do.call(what = rbind, args = GetEstimateResult))
nsim=2000

ICER_SE_SW_M_ZO=sqrt(matrix(unlist(EstimateResult$Sxx_SW_M_Z0),nsim,1,byrow=TRUE))/1000
ICER_SE_SW_M_Z1=sqrt(matrix(unlist(EstimateResult$Sxx_SW_M_Z1),nsim,1,byrow=TRUE))/1000
ICER_SE_IMP_M_ZO=sqrt(matrix(unlist(EstimateResult$Sxx_IMP_M_Z0),nsim,1,byrow=TRUE))/1000
ICER_SE_IMP_M_Z1=sqrt(matrix(unlist(EstimateResult$Sxx_IMP_M_Z1),nsim,1,byrow=TRUE))/1000

ICER_SE_SW_Q_ZO=sqrt(matrix(unlist(EstimateResult$Syy_SW_Q_Z0),nsim,1,byrow=TRUE))
ICER_SE_SW_Q_Z1=sqrt(matrix(unlist(EstimateResult$Syy_SW_Q_Z1),nsim,1,byrow=TRUE))
ICER_SE_IMP_Q_ZO=sqrt(matrix(unlist(EstimateResult$Syy_IMP_Q_Z0),nsim,1,byrow=TRUE))
ICER_SE_IMP_Q_Z1=sqrt(matrix(unlist(EstimateResult$Syy_IMP_Q_Z1),nsim,1,byrow=TRUE))

ICER_SE_SW_XF_ZO=sqrt(matrix(unlist(EstimateResult$Syy_SW_XF_Z0),nsim,1,byrow=TRUE))
ICER_SE_SW_XF_Z1=sqrt(matrix(unlist(EstimateResult$Syy_SW_XF_Z1),nsim,1,byrow=TRUE))

ICER_CI_SW_MandQ_Z095_low=matrix(unlist(EstimateResult$ICER_CI_SW_MandQ_Z095_low),nsim,1,byrow=TRUE)
ICER_CI_SW_MandQ_Z095_up=matrix(unlist(EstimateResult$ICER_CI_SW_MandQ_Z095_up),nsim,1,byrow=TRUE)
ICER_CI_SW_MandQ_Z095_revert=matrix(unlist(EstimateResult$ICER_CI_SW_MandQ_Z095_revert),nsim,1,byrow=TRUE)
ICER_CI_SW_MandQ_Z195_low=matrix(unlist(EstimateResult$ICER_CI_SW_MandQ_Z195_low),nsim,1,byrow=TRUE)
ICER_CI_SW_MandQ_Z195_up=matrix(unlist(EstimateResult$ICER_CI_SW_MandQ_Z195_up),nsim,1,byrow=TRUE)
ICER_CI_SW_MandQ_Z195_revert=matrix(unlist(EstimateResult$ICER_CI_SW_MandQ_Z195_revert),nsim,1,byrow=TRUE)

ICER_CI_SW_MandXF_Z095_low=matrix(unlist(EstimateResult$ICER_CI_SW_MandXF_Z095_low),nsim,1,byrow=TRUE)
ICER_CI_SW_MandXF_Z095_up=matrix(unlist(EstimateResult$ICER_CI_SW_MandXF_Z095_up),nsim,1,byrow=TRUE)
ICER_CI_SW_MandXF_Z095_revert=matrix(unlist(EstimateResult$ICER_CI_SW_MandXF_Z095_revert),nsim,1,byrow=TRUE)
ICER_CI_SW_MandXF_Z195_low=matrix(unlist(EstimateResult$ICER_CI_SW_MandXF_Z195_low),nsim,1,byrow=TRUE)
ICER_CI_SW_MandXF_Z195_up=matrix(unlist(EstimateResult$ICER_CI_SW_MandXF_Z195_up),nsim,1,byrow=TRUE)
ICER_CI_SW_MandXF_Z195_revert=matrix(unlist(EstimateResult$ICER_CI_SW_MandXF_Z195_revert),nsim,1,byrow=TRUE)

ICER_CI_IMP_MandQ_Z095_low=matrix(unlist(EstimateResult$ICER_CI_IMP_MandQ_Z095_low),nsim,1,byrow=TRUE)
ICER_CI_IMP_MandQ_Z095_up=matrix(unlist(EstimateResult$ICER_CI_IMP_MandQ_Z095_up),nsim,1,byrow=TRUE)
ICER_CI_IMP_MandQ_Z095_revert=matrix(unlist(EstimateResult$ICER_CI_IMP_MandQ_Z095_revert),nsim,1,byrow=TRUE)
ICER_CI_IMP_MandQ_Z195_low=matrix(unlist(EstimateResult$ICER_CI_IMP_MandQ_Z195_low),nsim,1,byrow=TRUE)
ICER_CI_IMP_MandQ_Z195_up=matrix(unlist(EstimateResult$ICER_CI_IMP_MandQ_Z195_up),nsim,1,byrow=TRUE)
ICER_CI_IMP_MandQ_Z195_revert=matrix(unlist(EstimateResult$ICER_CI_IMP_MandQ_Z195_revert),nsim,1,byrow=TRUE)

ICER_CI_SWIMP_MandXF_Z095_low=matrix(unlist(EstimateResult$ICER_CI_SWIMP_MandXF_Z095_low),nsim,1,byrow=TRUE)
ICER_CI_SWIMP_MandXF_Z095_up=matrix(unlist(EstimateResult$ICER_CI_SWIMP_MandXF_Z095_up),nsim,1,byrow=TRUE)
ICER_CI_SWIMP_MandXF_Z095_revert=matrix(unlist(EstimateResult$ICER_CI_SWIMP_MandXF_Z095_revert),nsim,1,byrow=TRUE)
ICER_CI_SWIMP_MandXF_Z195_low=matrix(unlist(EstimateResult$ICER_CI_SWIMP_MandXF_Z195_low),nsim,1,byrow=TRUE)
ICER_CI_SWIMP_MandXF_Z195_up=matrix(unlist(EstimateResult$ICER_CI_SWIMP_MandXF_Z195_up),nsim,1,byrow=TRUE)
ICER_CI_SWIMP_MandXF_Z195_revert=matrix(unlist(EstimateResult$ICER_CI_SWIMP_MandXF_Z195_revert),nsim,1,byrow=TRUE)


CalCI_Angle_SW_MandQ_Z095=CalCI_Angle_SW_MandQ_Z195=CalCI_Angle_IMP_MandQ_Z095=CalCI_Angle_IMP_MandQ_Z195=numeric(nsim)
CalCI_Angle_SW_MandXF_Z095=CalCI_Angle_SW_MandXF_Z195=CalCI_Angle_SWIMP_MandXF_Z095=CalCI_Angle_SWIMP_MandXF_Z195=numeric(nsim)

for (i in 1:nsim) {
  CalCI_Angle_SW_MandQ_Z095[i]=CalCI_Angle(ICER_CI_SW_MandQ_Z095_up[i], ICER_CI_SW_MandQ_Z095_low[i], ICER_CI_SW_MandQ_Z095_revert[i],
                                           ICER_SE_SW_M_ZO[i], ICER_SE_SW_Q_ZO[i])
  CalCI_Angle_SW_MandQ_Z195[i]=CalCI_Angle(ICER_CI_SW_MandQ_Z195_up[i], ICER_CI_SW_MandQ_Z195_low[i], ICER_CI_SW_MandQ_Z195_revert[i],
                                           ICER_SE_SW_M_Z1[i], ICER_SE_SW_Q_Z1[i])
  CalCI_Angle_IMP_MandQ_Z095[i]=CalCI_Angle(ICER_CI_IMP_MandQ_Z095_up[i], ICER_CI_IMP_MandQ_Z095_low[i], ICER_CI_IMP_MandQ_Z095_revert[i],
                                            ICER_SE_SW_M_ZO[i], ICER_SE_SW_Q_ZO[i])
  CalCI_Angle_IMP_MandQ_Z195[i]=CalCI_Angle(ICER_CI_IMP_MandQ_Z195_up[i], ICER_CI_IMP_MandQ_Z195_low[i], ICER_CI_IMP_MandQ_Z195_revert[i],
                                            ICER_SE_SW_M_Z1[i], ICER_SE_SW_Q_Z1[i])
  
  CalCI_Angle_SW_MandXF_Z095[i]=CalCI_Angle(ICER_CI_SW_MandXF_Z095_up[i], ICER_CI_SW_MandXF_Z095_low[i], ICER_CI_SW_MandXF_Z095_revert[i],
                                            ICER_SE_SW_M_ZO[i], ICER_SE_SW_XF_ZO[i])
  CalCI_Angle_SW_MandXF_Z195[i]=CalCI_Angle(ICER_CI_SW_MandXF_Z195_up[i], ICER_CI_SW_MandXF_Z195_low[i], ICER_CI_SW_MandXF_Z195_revert[i],
                                            ICER_SE_SW_M_Z1[i], ICER_SE_SW_XF_Z1[i])
  CalCI_Angle_SWIMP_MandXF_Z095[i]=CalCI_Angle(ICER_CI_SWIMP_MandXF_Z095_up[i], ICER_CI_SWIMP_MandXF_Z095_low[i], ICER_CI_SWIMP_MandXF_Z095_revert[i],
                                               ICER_SE_SW_M_ZO[i], ICER_SE_SW_XF_ZO[i])
  CalCI_Angle_SWIMP_MandXF_Z195[i]=CalCI_Angle(ICER_CI_SWIMP_MandXF_Z195_up[i], ICER_CI_SWIMP_MandXF_Z195_low[i], ICER_CI_SWIMP_MandXF_Z195_revert[i],
                                               ICER_SE_SW_M_Z1[i], ICER_SE_SW_XF_Z1[i])
}

meanAngle_SW_MandQ_Z095=mean(CalCI_Angle_SW_MandQ_Z095)
meanAngle_IMP_MandQ_Z095=mean(CalCI_Angle_IMP_MandQ_Z095)
meanAngle_SW_MandQ_Z195=mean(CalCI_Angle_SW_MandQ_Z195)
meanAngle_IMP_MandQ_Z195=mean(CalCI_Angle_IMP_MandQ_Z195)

meanAngle_SW_MandXF_Z095=mean(CalCI_Angle_SW_MandXF_Z095)
meanAngle_SWIMP_MandXF_Z095=mean(CalCI_Angle_SWIMP_MandXF_Z095)
meanAngle_SW_MandXF_Z195=mean(CalCI_Angle_SW_MandXF_Z195)
meanAngle_SWIMP_MandXF_Z195=mean(CalCI_Angle_SWIMP_MandXF_Z195)

medAngle_SW_MandQ_Z095=median(CalCI_Angle_SW_MandQ_Z095)
medAngle_IMP_MandQ_Z095=median(CalCI_Angle_IMP_MandQ_Z095)
medAngle_SW_MandQ_Z195=median(CalCI_Angle_SW_MandQ_Z195)
medAngle_IMP_MandQ_Z195=median(CalCI_Angle_IMP_MandQ_Z195)

medAngle_SW_MandXF_Z095=median(CalCI_Angle_SW_MandXF_Z095)
medAngle_SWIMP_MandXF_Z095=median(CalCI_Angle_SWIMP_MandXF_Z095)
medAngle_SW_MandXF_Z195=median(CalCI_Angle_SW_MandXF_Z195)
medAngle_SWIMP_MandXF_Z195=median(CalCI_Angle_SWIMP_MandXF_Z195)

return(list(meanAngle_SW_MandQ_Z095=meanAngle_SW_MandQ_Z095,
            meanAngle_IMP_MandQ_Z095=meanAngle_IMP_MandQ_Z095,
            meanAngle_SW_MandQ_Z195=meanAngle_SW_MandQ_Z195,
            meanAngle_IMP_MandQ_Z195=meanAngle_IMP_MandQ_Z195,
            meanAngle_SW_MandXF_Z095=meanAngle_SW_MandXF_Z095,
            meanAngle_SWIMP_MandXF_Z095=meanAngle_SWIMP_MandXF_Z095,
            meanAngle_SW_MandXF_Z195=meanAngle_SW_MandXF_Z195,
            meanAngle_SWIMP_MandXF_Z195=meanAngle_SWIMP_MandXF_Z195,
            
            medAngle_SW_MandQ_Z095=medAngle_SW_MandQ_Z095,
            medAngle_IMP_MandQ_Z095=medAngle_IMP_MandQ_Z095,
            medAngle_SW_MandQ_Z195=medAngle_SW_MandQ_Z195,
            medAngle_IMP_MandQ_Z195=medAngle_IMP_MandQ_Z195,
            medAngle_SW_MandXF_Z095=medAngle_SW_MandXF_Z095,
            medAngle_SWIMP_MandXF_Z095=medAngle_SWIMP_MandXF_Z095,
            medAngle_SW_MandXF_Z195=medAngle_SW_MandXF_Z195,
            medAngle_SWIMP_MandXF_Z195=medAngle_SWIMP_MandXF_Z195
            ))
}


# 
# estDiff_SW_M_Z0=matrix(unlist(EstimateResult$estDiff_SW_M_Z0),nsim,1,byrow=TRUE)
# estDiff_SW_Q_Z0=matrix(unlist(EstimateResult$estDiff_SW_Q_Z0),nsim,1,byrow=TRUE)
# estDiff_SW_XF_Z0=matrix(unlist(EstimateResult$estDiff_SW_XF_Z0),nsim,1,byrow=TRUE)
# plot(estDiff_SW_Q_Z0,estDiff_SW_M_Z0)
# plot(estDiff_SW_XF_Z0,estDiff_SW_M_Z0) # many XF are close to 0, which produce very large icer
# plot(estDiff_SW_M_Z0/estDiff_SW_Q_Z0)
# plot(estDiff_SW_M_Z0/estDiff_SW_XF_Z0)
# 
# estDiff_SW_M_Z1=matrix(unlist(EstimateResult$estDiff_SW_M_Z1),nsim,1,byrow=TRUE)
# estDiff_SW_Q_Z1=matrix(unlist(EstimateResult$estDiff_SW_Q_Z1),nsim,1,byrow=TRUE)
# estDiff_SW_XF_Z1=matrix(unlist(EstimateResult$estDiff_SW_XF_Z1),nsim,1,byrow=TRUE)
# plot(estDiff_SW_Q_Z1,estDiff_SW_M_Z1)
# plot(estDiff_SW_XF_Z1,estDiff_SW_M_Z1)
# plot(estDiff_SW_M_Z1/estDiff_SW_XF_Z1)
# plot(estDiff_SW_M_Z1/estDiff_SW_Q_Z1)
# 
# sum(ICER_CI_SW_MandXF_Z095_revert==1)
# sum(ICER_CI_SW_MandXF_Z095_up==Inf)
# sum(ICER_CI_SW_MandXF_Z095_low==-Inf)
# 
# sum(ICER_CI_SW_MandQ_Z095_revert==1)
# sum(ICER_CI_SW_MandQ_Z095_up==Inf)
# sum(ICER_CI_SW_MandQ_Z095_low==-Inf)
# 
# sum(ICER_CI_SW_MandXF_Z195_revert==1)
# sum(ICER_CI_SW_MandQ_Z195_revert==1)
# 
# 
# 
# 
# a=b=numeric(100)
# for (i in 1:100) {
#   data<-sim.CostEff.Obs.V1(n=n,	
#                            Coef.Surv.MainEff=Coef.Surv.MainEff, Coef.Surv.InterEff=Coef.Surv.InterEff,
#                            Cost.diag=Cost.diag, Cost.fix=Cost.fix, Cost.rand=Cost.rand, Cost.term=Cost.term,
#                            Par.Censor=Par.Censor,		
#                            Coef.Trt=Coef.Trt,
#                            k=k, max.time=max.time)
#   
#   # save the observed censored data
#   datacsv=data.frame(id=1:n, survival=data$Follow.up, dead=data$Death, censor=1-data$Death,
#                      HFfreeSurvival=data$Follow.up.F, HFfree=data$HF.Free,
#                      Trt=data$Trt, covariate=data$Covariate,
#                      cost=data$Cost.grp.obs, cost_true.term=data$M_term_true,
#                      tot.cost=data$M_total,
#                      QALY=data$QASurv.grp.obs, tot.QALY=apply(data$QASurv.grp.obs,1,sum),
#                      survival_true=data$true_T, HFfreeSurvival_true=data$true_T.F, cencor_time=data$true_C,
#                      cost_true=data$M_true)
#   
#   a[i]=sum(datacsv$censor)/n
#   b[i]=1-sum(datacsv$HFfree)/n
# }
# mean(a)
# mean(b)
