# Supplementary material for: Regression methods for cost-effectiveness analysis with different censoring times or terminating events for survival time and costs
Source: Biometrics. 2026 May 12;82(2):ujag073. doi: 10.1093/biomtc/ujag073 (PMC13164937; doi:10.1093/biomtc/ujag073)
Supplement: ujag073_Supplemental_Files — Sample R codes for implementing the proposed method and Web Appendices referenced in Sections 2–4 are available with this paper at the Biometrics website on Oxford Academic. [file ujag073_supplemental_files.zip › Code/Code/Different terminating events/Beta_Estimate_DT.r]

library(xtable)

#GetEstimateResult=readRDS("/Users/dingningliu/Desktop/UC Davis/Research/Chen/Projects/CEA regression/Code/2. different terminating events/Results/Results_ICER_Est_Light_N800_nsim2000_logn_2024_04_07_(2.2,-0.5,-0.3,1)_Mterm8and0.4_Qrand0.1_Mdiag8.2and9.5_Mann(7.8,7.6,7.4,5.5)_Mrand4.RDS")
GetEstimateResult400=read.csv("/Users/dingningliu/Desktop/UC Davis/Research/Chen/Projects/CEA regression/Code/2. different terminating events/Results/250720 Revision/Results_PointEst_Light_N400_nsim2000_logn_2025_07_19_(2.2,-0.5,-0.3,1.2)_Mterm7.2and0.4_Qrand0.1_Mdiag7.5and8.5_Mann(6.8,6.5,7.2,6)_Mrand4.csv")
GetEstimateResult800=read.csv("/Users/dingningliu/Desktop/UC Davis/Research/Chen/Projects/CEA regression/Code/2. different terminating events/Results/250720 Revision/Results_PointEst_Light_N800_nsim2000_logn_2025_07_19_(2.2,-0.5,-0.3,1.2)_Mterm7.2and0.4_Qrand0.1_Mdiag7.5and8.5_Mann(6.8,6.5,7.2,6)_Mrand4.csv")
GetEstimateResult1200=read.csv("/Users/dingningliu/Desktop/UC Davis/Research/Chen/Projects/CEA regression/Code/2. different terminating events/Results/250720 Revision/Results_PointEst_Light_N1200_nsim2000_logn_2025_07_19_(2.2,-0.5,-0.3,1.2)_Mterm7.2and0.4_Qrand0.1_Mdiag7.5and8.5_Mann(6.8,6.5,7.2,6)_Mrand4.csv")


BiasSE_SW_M_400=paste0(sprintf("%.2f", GetEstimateResult400$biasbeta_SW_M/1000), " (", sprintf("%.2f", GetEstimateResult400$SSEbeta_SW_M/1000),
       ", ", sprintf("%.2f", GetEstimateResult400$ESEbeta_SW_M/1000), ")")
CP_SW_M_400=sprintf("%.3f", GetEstimateResult400$CPbeta_SW_M)
BiasSE_IMP_M_400=paste0(sprintf("%.2f", GetEstimateResult400$biasbeta_IMP_M/1000), " (", sprintf("%.2f", GetEstimateResult400$SSEbeta_IMP_M/1000),
                   ", ", sprintf("%.2f", GetEstimateResult400$ESEbeta_IMP_M/1000), ")")
CP_IMP_M_400=sprintf("%.3f", GetEstimateResult400$CPbeta_IMP_M)

BiasSE_SW_M_800=paste0(sprintf("%.2f", GetEstimateResult800$biasbeta_SW_M/1000), " (", sprintf("%.2f", GetEstimateResult800$SSEbeta_SW_M/1000),
                   ", ", sprintf("%.2f", GetEstimateResult800$ESEbeta_SW_M/1000), ")")
CP_SW_M_800=sprintf("%.3f", GetEstimateResult800$CPbeta_SW_M)
BiasSE_IMP_M_800=paste0(sprintf("%.2f", GetEstimateResult800$biasbeta_IMP_M/1000), " (", sprintf("%.2f", GetEstimateResult800$SSEbeta_IMP_M/1000),
                    ", ", sprintf("%.2f", GetEstimateResult800$ESEbeta_IMP_M/1000), ")")
CP_IMP_M_800=sprintf("%.3f", GetEstimateResult800$CPbeta_IMP_M)

BiasSE_SW_M_1200=paste0(sprintf("%.2f", GetEstimateResult1200$biasbeta_SW_M/1000), " (", sprintf("%.2f", GetEstimateResult1200$SSEbeta_SW_M/1000),
                   ", ", sprintf("%.2f", GetEstimateResult1200$ESEbeta_SW_M/1000), ")")
CP_SW_M_1200=sprintf("%.3f", GetEstimateResult1200$CPbeta_SW_M)
BiasSE_IMP_M_1200=paste0(sprintf("%.2f", GetEstimateResult1200$biasbeta_IMP_M/1000), " (", sprintf("%.2f", GetEstimateResult1200$SSEbeta_IMP_M/1000),
                    ", ", sprintf("%.2f", GetEstimateResult1200$ESEbeta_IMP_M/1000), ")")
CP_IMP_M_1200=sprintf("%.3f", GetEstimateResult1200$CPbeta_IMP_M)


Res400=cbind(BiasSE_SW_M_400, CP_SW_M_400, BiasSE_IMP_M_400, CP_IMP_M_400)
print(xtable(Res400,digits=c(0,0,0,0,0)),include.rownames=FALSE)

Res800=cbind(BiasSE_SW_M_800, CP_SW_M_800, BiasSE_IMP_M_800, CP_IMP_M_800)
print(xtable(Res800,digits=c(0,0,0,0,0)),include.rownames=FALSE)

Res1200=cbind(BiasSE_SW_M_1200, CP_SW_M_1200, BiasSE_IMP_M_1200, CP_IMP_M_1200)
print(xtable(Res1200,digits=c(0,0,0,0,0)),include.rownames=FALSE)


BiasSE_SW_Q_400=paste0(sprintf("%.2f", GetEstimateResult400$biasbeta_SW_Q), " (", sprintf("%.2f", GetEstimateResult400$SSEbeta_SW_Q),
                       ", ", sprintf("%.2f", GetEstimateResult400$ESEbeta_SW_Q), ")")
CP_SW_Q_400=sprintf("%.3f", GetEstimateResult400$CPbeta_SW_Q)
BiasSE_IMP_Q_400=paste0(sprintf("%.2f", GetEstimateResult400$biasbeta_IMP_Q), " (", sprintf("%.2f", GetEstimateResult400$SSEbeta_IMP_Q),
                        ", ", sprintf("%.2f", GetEstimateResult400$ESEbeta_IMP_Q), ")")
CP_IMP_Q_400=sprintf("%.3f", GetEstimateResult400$CPbeta_IMP_Q)

BiasSE_SW_Q_800=paste0(sprintf("%.2f", GetEstimateResult800$biasbeta_SW_Q), " (", sprintf("%.2f", GetEstimateResult800$SSEbeta_SW_Q),
                       ", ", sprintf("%.2f", GetEstimateResult800$ESEbeta_SW_Q), ")")
CP_SW_Q_800=sprintf("%.3f", GetEstimateResult800$CPbeta_SW_Q)
BiasSE_IMP_Q_800=paste0(sprintf("%.2f", GetEstimateResult800$biasbeta_IMP_Q), " (", sprintf("%.2f", GetEstimateResult800$SSEbeta_IMP_Q),
                        ", ", sprintf("%.2f", GetEstimateResult800$ESEbeta_IMP_Q), ")")
CP_IMP_Q_800=sprintf("%.3f", GetEstimateResult800$CPbeta_IMP_Q)

BiasSE_SW_Q_1200=paste0(sprintf("%.2f", GetEstimateResult1200$biasbeta_SW_Q), " (", sprintf("%.2f", GetEstimateResult1200$SSEbeta_SW_Q),
                        ", ", sprintf("%.2f", GetEstimateResult1200$ESEbeta_SW_Q), ")")
CP_SW_Q_1200=sprintf("%.3f", GetEstimateResult1200$CPbeta_SW_Q)
BiasSE_IMP_Q_1200=paste0(sprintf("%.2f", GetEstimateResult1200$biasbeta_IMP_Q), " (", sprintf("%.2f", GetEstimateResult1200$SSEbeta_IMP_Q),
                         ", ", sprintf("%.2f", GetEstimateResult1200$ESEbeta_IMP_Q), ")")
CP_IMP_Q_1200=sprintf("%.3f", GetEstimateResult1200$CPbeta_IMP_Q)


Res400=cbind(BiasSE_SW_Q_400, CP_SW_Q_400, BiasSE_IMP_Q_400, CP_IMP_Q_400)
print(xtable(Res400,digits=c(0,0,0,0,0)),include.rownames=FALSE)

Res800=cbind(BiasSE_SW_Q_800, CP_SW_Q_800, BiasSE_IMP_Q_800, CP_IMP_Q_800)
print(xtable(Res800,digits=c(0,0,0,0,0)),include.rownames=FALSE)

Res1200=cbind(BiasSE_SW_Q_1200, CP_SW_Q_1200, BiasSE_IMP_Q_1200, CP_IMP_Q_1200)
print(xtable(Res1200,digits=c(0,0,0,0,0)),include.rownames=FALSE)


BiasSE_SW_XF_400=paste0(sprintf("%.2f", GetEstimateResult400$biasbeta_SW_XF), " (", sprintf("%.2f", GetEstimateResult400$SSEbeta_SW_XF),
                       ", ", sprintf("%.2f", GetEstimateResult400$ESEbeta_SW_XF), ")")
CP_SW_XF_400=sprintf("%.3f", GetEstimateResult400$CPbeta_SW_XF)
BiasSE_IMP_XF_400="-"
CP_IMP_XF_400="-"

BiasSE_SW_XF_800=paste0(sprintf("%.2f", GetEstimateResult800$biasbeta_SW_XF), " (", sprintf("%.2f", GetEstimateResult800$SSEbeta_SW_XF),
                       ", ", sprintf("%.2f", GetEstimateResult800$ESEbeta_SW_XF), ")")
CP_SW_XF_800=sprintf("%.3f", GetEstimateResult800$CPbeta_SW_XF)
BiasSE_IMP_XF_800="-"
CP_IMP_XF_800="-"

BiasSE_SW_XF_1200=paste0(sprintf("%.2f", GetEstimateResult1200$biasbeta_SW_XF), " (", sprintf("%.2f", GetEstimateResult1200$SSEbeta_SW_XF),
                        ", ", sprintf("%.2f", GetEstimateResult1200$ESEbeta_SW_XF), ")")
CP_SW_XF_1200=sprintf("%.3f", GetEstimateResult1200$CPbeta_SW_XF)
BiasSE_IMP_XF_1200="-"
CP_IMP_XF_1200="-"


Res400=cbind(BiasSE_SW_XF_400, CP_SW_XF_400, BiasSE_IMP_XF_400, CP_IMP_XF_400)
print(xtable(Res400,digits=c(0,0,0,0,0)),include.rownames=FALSE)

Res800=cbind(BiasSE_SW_XF_800, CP_SW_XF_800, BiasSE_IMP_XF_800, CP_IMP_XF_800)
print(xtable(Res800,digits=c(0,0,0,0,0)),include.rownames=FALSE)

Res1200=cbind(BiasSE_SW_XF_1200, CP_SW_XF_1200, BiasSE_IMP_XF_1200, CP_IMP_XF_1200)
print(xtable(Res1200,digits=c(0,0,0,0,0)),include.rownames=FALSE)
