# Supplementary material for: Regression methods for cost-effectiveness analysis with different censoring times or terminating events for survival time and costs
Source: Biometrics. 2026 May 12;82(2):ujag073. doi: 10.1093/biomtc/ujag073 (PMC13164937; doi:10.1093/biomtc/ujag073)
Supplement: ujag073_Supplemental_Files — Sample R codes for implementing the proposed method and Web Appendices referenced in Sections 2–4 are available with this paper at the Biometrics website on Oxford Academic. [file ujag073_supplemental_files.zip › Code/Code/Different terminating events/Bootstrap/DataGen_DT_Boot.r]

### Function to generate observational data	#######

require(mvtnorm)
require(survival)


sim.CostEff.Obs.V1 <- function(n, Coef.Trt, Coef.Surv.MainEff, Coef.Surv.InterEff, Cost.diag, Cost.fix, Cost.rand, Cost.term, Par.Censor, max.time, k)  {
#n: sample size
#Coef.Trt: coefficients for treatment assignment model using logistic regression
#Coef.Surv.MainEff: coefficients of main effects for generating survival time 
#Coef.Surv.InterEff: coefficients of interaction effects for generating survival time
#Par.Censor: parameter for max of C=censoring time (following uniform distribution [1,Par.Censor]) (Light censoring=25, heavy censoring=14)
#max.time: time limit horizon 
#k interval to group outcomes (ie, costs within Day(or Year) 1~k, costs within Day(or Year) (k+1)~2k, etc.)
  
  
  #generate independent binary covariate
  Z=matrix(rbinom(n,1,prob=0.5),n,1)
  
  # generate treatment assignment Trt from logistic model
  PS.lin = cbind(1,Z) %*% Coef.Trt 
  Trt.Prob = exp(PS.lin)/(1+exp(PS.lin))  		
  Trt = rbinom(n,1,prob=Trt.Prob)		#Trt=1 or 0
  
  # generate survival time T in days, also get potential uncensored outcomes (counterfactuals) used to evaluate methods
  T = rexp(n, 1/exp(cbind(1,Z)%*%Coef.Surv.MainEff+Trt*(cbind(1,Z)%*%Coef.Surv.InterEff)))  # survival time T for treatment group

  
  # generate censoring time C in days
  C=runif(n)*Par.Censor  #independent censored time 
  #C=rep(11,n)
  
  L=max.time
  X=delta=TL=numeric(n)
  
  for(i in 1:n)
  {
    TL[i]=min(T[i],L)		#L-truncated survival
    X[i]=min(TL[i],C[i])	#L-truncated follow-up time
    delta[i]=(TL[i]<=C[i])	#L-truncated death indicator
  }
  delta[which(max(X)==X)]=1 # force the last observation to be dead to prevent possibly error due to inversed probability of 1/0 
  #this error can be prevented by reducing L in model fitting
  

  #### generate grouped costs, each within a k-time interval, also generate potential costs #####
  # initial diagnostics cost: 
    # treatment=0: lognormal(9.5,0.2^2)
    # treatment=1: lognormal(8.5,0.2^2)
  # fixed annual cost: lognormal (7,6.8,6,4.5) with sd=0.2:
  # random annual cost: same in two groups (4,0.2^2)
  # terminating cost: same in two groups (9, 0.6^2)
  
  t.int=(1:10)/10*L                        #10 time points partition time 0-L
  
  # parameters for fixed costs in a time interval
  # following log-normal distribution, depending on treatment and Z
  par_fix=rep(Cost.fix[1],n)
  par_fix[(Z==1)&(Trt==0)]=Cost.fix[2]
  par_fix[(Z==0)&(Trt==1)]=Cost.fix[3]	# If in treatment group, has lower fixed cost
  par_fix[(Z==1)&(Trt==1)]=Cost.fix[4]
  # fixed annual cost
  M_ann_fixed = matrix(rep(rlnorm(n,par_fix,0.2),length(t.int)),n,length(t.int))  
  
  # random annual cost
  M_ann_rand = matrix(rlnorm(length(t.int)*n,Cost.rand,0.2),n,length(t.int))
  
  # M_ann[i,j] is sum of fixed and random cost during time t[j-1] to t[j] for patient i          
  M_ann=M_ann_fixed+M_ann_rand
  
  ## diagnosis cost at time 0
  t.int=c(0,t.int)	#add time 0
  par_diag=rep(Cost.diag[1],n)	#diagnosis cost at time 0
  par_diag[(Trt==1)]=Cost.diag[3]	# If in treatment group, has more diagnosis cost
  M_ann=cbind(rlnorm(n,par_diag,0.2),M_ann)	# add diagnosis cost at time 0
  #M_ann=cbind(numeric(n),M_ann)	
  
  # terminal cost at time T
  M_term=rlnorm(n,Cost.term,0.4)	
  #M_term=numeric(n)
  
  # calculate observed and true costs for each year
  # M_obs[i,j]=observed cost of ith people accumulated in jth interval
  M_obs=M_true=M_ann
  M_term_true=M_term
  
  for(i in 1:n)
  {
    for(j in 2:length(t.int))
    {
      # truncate cost by follow-up time X to obtain observed cost until X
      if(X[i]<=t.int[j]) #Note at 20220625: better be X[i]<=t.int[j] to prevent adding terminal to the next interval
      {
        if (X[i]<=t.int[j-1]) M_obs[i,j]=0 #Note at 20220625: better be X[i]<=t.int[j-1] to prevent adding terminal to the next interval, also need to revise PT method in Estimate.r about terminal costs
        else 
        {
          M_obs[i,j]=M_ann[i,j]*(X[i]-t.int[j-1])/(t.int[j]-t.int[j-1])	# prorate cost if X is in middle of an interval 
          
          # if(T[i]!=X[i]) M_term[i]=0 
          # if(T[i]==X[i]) M_obs[i,j]=M_obs[i,j]+M_term[i] 
        }
      }
      
      # truncate cost by truncated survival time TL to obtain true cost until TL
      if(TL[i]<=t.int[j])  #Note at 20220625: better be TL[i]<=t.int[j] to prevent adding terminal to the next interval
      {
        if (TL[i]<=t.int[j-1]) M_true[i,j]=0 #Note at 20220625: better be TL[i]<=t.int[j-1] to prevent adding terminal to the next interval
        else 
        {
          M_true[i,j]=M_ann[i,j]*(TL[i]-t.int[j-1])/(t.int[j]-t.int[j-1])	# prorate cost if TL is in middle of an interval 
          
          # if(T[i]!=TL[i])  M_term_true[i]=0
          # if(T[i]==TL[i])  M_true[i,j]=M_true[i,j]+M_term[i] 
        }
      }
    }  
  }
  
  # calculate the true total cost
  M_total=numeric(n)
  M_total=apply(M_obs,1,sum)
  for (i in 1:n) {
    if (delta[i]==1 & X[i]!=10) {
      M_total[i]=M_total[i]+M_term_true[i]
    }
    if (delta[i]==1 & X[i]==10 & (T[i]<max.time+1)) {
      M_total[i]=M_total[i]+M_term_true[i]*(max.time-(T[i]-1))
    }

    if (delta[i]==0 & (T[i]<C[i]+1)) {
      M_total[i]=M_total[i]+M_term_true[i]*((C[i]-max(0,T[i]-1))/(T[i]-max(0,T[i]-1)) )  
    }
  }
  

  
  #### generate grouped qualty-adjuste life time (in days), each within a k interval #####
  #quality of life=0 if dead; between (0,0.3)if after a heart failure event; between(0.3,1) if before a heart failure event
  
  # generate heart failure time T.HF, using similar coef for survival  
  T.HF=rexp(n,1/exp(0.8*cbind(1,Z)%*%Coef.Surv.MainEff+3*Trt*(cbind(1,Z)%*%Coef.Surv.InterEff))) 
  
  # generate T^F_i, X^F_i, delta^F_i
  T.F=X.F=delta.F=TL.F=numeric(n)
  for(i in 1:n)
  {
    T.F[i]=min(T[i],T.HF[i])
    TL.F[i]=min(T.F[i],L)		#L-truncated survival
    X.F[i]=min(TL.F[i],C[i])	#L-truncated follow-up time
    delta.F[i]=(TL.F[i]<=C[i])	#L-truncated death indicator
  }
  delta.F[which(max(X.F)==X.F)]=1 # force the last observation to be dead to prevent possibly error due to inversed probability of 1/0 
  #this error can be prevented by reducing L in model fitting
  
  # Generating quality coefficient with range (0,1), then multiply it to time interval to get quality adjusted time
  q_par_fix=rep(0.6,n)
  q_par_fix[(Trt==1)]=0.9 	# If in treatment group, has higher QAL
  

  # q_fix=matrix(rep(runif(n)*q_par_fix,length(t.int)-1),n,length(t.int)-1)	#fixed qualty for a person
  q_fix=matrix(rep(q_par_fix,length(t.int)-1),n,length(t.int)-1)	#fixed qualty for a person
  q_ran=matrix(runif((length(t.int)-1)*n)*0.1,n,length(t.int)-1)   #random qualty for a person
  
  QALY_obs=QALY_true=matrix(0,n,(length(t.int)-1))
  for(i in 1:n)
  {
    for(j in 2:length(t.int))
    {
      # true uncensored grouped quality-adjusted life time 
      if(TL.F[i]>=t.int[j])
      {
        QALY_true[i,j-1]=(t.int[j]-t.int[j-1])*(q_fix[i,j-1]+q_ran[i,j-1])
       }
      if(TL.F[i]<t.int[j])
      {
        if (TL.F[i]<t.int[j-1]) QALY_true[i,j-1]=0 
        else 
        {
          QALY_true[i,j-1]=(TL.F[i]-t.int[j-1])*(q_fix[i,j-1]+q_ran[i,j-1])
       }
      }
      
   
      # observed grouped quality-adjusted life time until follow-up time X
      # should be truncated at X.F, the QAL after X.F doesn't matter anymore
      if(X.F[i]>=t.int[j])
      {
        QALY_obs[i,j-1]=(t.int[j]-t.int[j-1])*(q_fix[i,j-1]+q_ran[i,j-1])
       }
      if(X.F[i]<t.int[j])
      {
        if (X.F[i]<t.int[j-1]) QALY_obs[i,j-1]=0 
        else 
        {
          QALY_obs[i,j-1]=(X.F[i]-t.int[j-1])*(q_fix[i,j-1]+q_ran[i,j-1])
         }
      }
    }  
  }  
  
  
  return(list(Patition.times=t.int, Follow.up=X, Follow.up.F=X.F, Covariate=Z, Death=delta, HF.Free=delta.F, Trt=Trt, 
              Cost.grp.obs=M_obs, M_total=M_total, QASurv.grp.obs=QALY_obs,	#observed data
              true_T=T, TL=TL, M_true=M_true, M_term_true=M_term_true, true_C=C,
              true_T.F=T.F, QALY_true=QALY_true, Trt.Prob=Trt.Prob		#true uncensored values, used for evaluation 
              ))	# potential outcomes, used for evaluation 

}

  
  
