# Supplementary material for: Regression methods for cost-effectiveness analysis with different censoring times or terminating events for survival time and costs
Source: Biometrics. 2026 May 12;82(2):ujag073. doi: 10.1093/biomtc/ujag073 (PMC13164937; doi:10.1093/biomtc/ujag073)
Supplement: ujag073_Supplemental_Files — Sample R codes for implementing the proposed method and Web Appendices referenced in Sections 2–4 are available with this paper at the Biometrics website on Oxford Academic. [file ujag073_supplemental_files.zip › Code/Code/Different terminating events/ICER_Parallel_Main_DT.r]

##########################
## 		main 	  	##
##########################

library(parallel)

setwd("/home/dnliu21/Code/DTcode")

path_output="/home/dnliu21/Code/DTcode/Results"
path_programs="/home/dnliu21/Code/DTcode"

source("DataGen_DT.r")	
source("ICER_Estimate_DT.r")

rundate = "2025_07_06_(2.2,-0.5,-0.3,1.2)_Mterm7.2and0.4_Qrand0.1_Mdiag7.5and8.5_Mann(6.8,6.5,7.2,6)_Mrand4"


GetEstimate = function(b) {
  print(b)
  # generate data
  data<-sim.CostEff.Obs.V1(n=n,	
                           Coef.Surv.MainEff=Coef.Surv.MainEff, Coef.Surv.InterEff=Coef.Surv.InterEff,
                           Cost.diag=Cost.diag, Cost.fix=Cost.fix, Cost.rand=Cost.rand, Cost.term=Cost.term,
                           Par.Censor=Par.Censor,		
                           Coef.Trt=Coef.Trt,
                           k=k, max.time=max.time)
  
  # save the observed censored data
  datacsv=data.frame(id=1:n, survival=data$Follow.up, dead=data$Death, censor=1-data$Death,
                     HFfreeSurvival=data$Follow.up.F, HFfree=data$HF.Free,
                     Trt=data$Trt, covariate=data$Covariate,
                     cost=data$Cost.grp.obs, cost_true.term=data$M_term_true,
                     tot.cost=data$M_total,
                     QALY=data$QASurv.grp.obs, tot.QALY=apply(data$QASurv.grp.obs,1,sum),
                     survival_true=data$true_T, HFfreeSurvival_true=data$true_T.F, cencor_time=data$true_C,
                     cost_true=data$M_true)
  

  
  ICER_All <- ICER(datacsv$survival, datacsv$dead, datacsv$tot.cost, datacsv[,9],datacsv[,10:19],datacsv$cost_true.term, # cost
                   datacsv$HFfreeSurvival, datacsv$HFfree, datacsv$tot.QALY, datacsv[,22:31],  # QAL and survival time
                   datacsv$survival_true, datacsv$cencor_time,
                   datacsv$Trt,datacsv$covariate, 10, type="interaction", covariate=FALSE, interaction=TRUE, Sep.K=FALSE)
  
  # 95%
  coverSW_MandQ_Z095_Fieller=CalCoverage_Fieller(ICER_All$ICER_CI_SW_MandQ_Z095_low,ICER_All$ICER_CI_SW_MandQ_Z095_up,ICER_All$ICER_CI_SW_MandQ_Z095_revert,true.ICER.M.Q.Z0)
  coverSW_MandQ_Z195_Fieller=CalCoverage_Fieller(ICER_All$ICER_CI_SW_MandQ_Z195_low,ICER_All$ICER_CI_SW_MandQ_Z195_up,ICER_All$ICER_CI_SW_MandQ_Z195_revert,true.ICER.M.Q.Z1)
  coverIMP_MandQ_Z095_Fieller=CalCoverage_Fieller(ICER_All$ICER_CI_IMP_MandQ_Z095_low,ICER_All$ICER_CI_IMP_MandQ_Z095_up,ICER_All$ICER_CI_IMP_MandQ_Z095_revert,true.ICER.M.Q.Z0)
  coverIMP_MandQ_Z195_Fieller=CalCoverage_Fieller(ICER_All$ICER_CI_IMP_MandQ_Z195_low,ICER_All$ICER_CI_IMP_MandQ_Z195_up,ICER_All$ICER_CI_IMP_MandQ_Z195_revert,true.ICER.M.Q.Z1)
  
  coverSW_MandXF_Z095_Fieller=CalCoverage_Fieller(ICER_All$ICER_CI_SW_MandXF_Z095_low,ICER_All$ICER_CI_SW_MandXF_Z095_up,ICER_All$ICER_CI_SW_MandXF_Z095_revert,true.ICER.M.XF.Z0)
  coverSW_MandXF_Z195_Fieller=CalCoverage_Fieller(ICER_All$ICER_CI_SW_MandXF_Z195_low,ICER_All$ICER_CI_SW_MandXF_Z195_up,ICER_All$ICER_CI_SW_MandXF_Z195_revert,true.ICER.M.XF.Z1)
  coverSWIMP_MandXF_Z095_Fieller=CalCoverage_Fieller(ICER_All$ICER_CI_SWIMP_MandXF_Z095_low,ICER_All$ICER_CI_SWIMP_MandXF_Z095_up,ICER_All$ICER_CI_SWIMP_MandXF_Z095_revert,true.ICER.M.XF.Z0)
  coverSWIMP_MandXF_Z195_Fieller=CalCoverage_Fieller(ICER_All$ICER_CI_SWIMP_MandXF_Z195_low,ICER_All$ICER_CI_SWIMP_MandXF_Z195_up,ICER_All$ICER_CI_SWIMP_MandXF_Z195_revert,true.ICER.M.XF.Z1)
  
  
  coverSW_MandQ_Z095_Delta=CalCoverage_Delta(ICER_All$ICER_CI_SW_MandQ_Z095_Delta_low,ICER_All$ICER_CI_SW_MandQ_Z095_Delta_up,true.ICER.M.Q.Z0)
  coverSW_MandQ_Z195_Delta=CalCoverage_Delta(ICER_All$ICER_CI_SW_MandQ_Z195_Delta_low,ICER_All$ICER_CI_SW_MandQ_Z195_Delta_up,true.ICER.M.Q.Z1)
  coverIMP_MandQ_Z095_Delta=CalCoverage_Delta(ICER_All$ICER_CI_IMP_MandQ_Z095_Delta_low,ICER_All$ICER_CI_IMP_MandQ_Z095_Delta_up,true.ICER.M.Q.Z0)
  coverIMP_MandQ_Z195_Delta=CalCoverage_Delta(ICER_All$ICER_CI_IMP_MandQ_Z195_Delta_low,ICER_All$ICER_CI_IMP_MandQ_Z195_Delta_up,true.ICER.M.Q.Z1)
  
  coverSW_MandXF_Z095_Delta=CalCoverage_Delta(ICER_All$ICER_CI_SW_MandXF_Z095_Delta_low,ICER_All$ICER_CI_SW_MandXF_Z095_Delta_up,true.ICER.M.XF.Z0)
  coverSW_MandXF_Z195_Delta=CalCoverage_Delta(ICER_All$ICER_CI_SW_MandXF_Z195_Delta_low,ICER_All$ICER_CI_SW_MandXF_Z195_Delta_up,true.ICER.M.XF.Z1)
  coverSWIMP_MandXF_Z095_Delta=CalCoverage_Delta(ICER_All$ICER_CI_SWIMP_MandXF_Z095_Delta_low,ICER_All$ICER_CI_SWIMP_MandXF_Z095_Delta_up,true.ICER.M.XF.Z0)
  coverSWIMP_MandXF_Z195_Delta=CalCoverage_Delta(ICER_All$ICER_CI_SWIMP_MandXF_Z195_Delta_low,ICER_All$ICER_CI_SWIMP_MandXF_Z195_Delta_up,true.ICER.M.XF.Z1)
  
  
  # 90%
  coverSW_MandQ_Z090_Fieller=CalCoverage_Fieller(ICER_All$ICER_CI_SW_MandQ_Z090_low,ICER_All$ICER_CI_SW_MandQ_Z090_up,ICER_All$ICER_CI_SW_MandQ_Z090_revert,true.ICER.M.Q.Z0)
  coverSW_MandQ_Z190_Fieller=CalCoverage_Fieller(ICER_All$ICER_CI_SW_MandQ_Z190_low,ICER_All$ICER_CI_SW_MandQ_Z190_up,ICER_All$ICER_CI_SW_MandQ_Z190_revert,true.ICER.M.Q.Z1)
  coverIMP_MandQ_Z090_Fieller=CalCoverage_Fieller(ICER_All$ICER_CI_IMP_MandQ_Z090_low,ICER_All$ICER_CI_IMP_MandQ_Z090_up,ICER_All$ICER_CI_IMP_MandQ_Z090_revert,true.ICER.M.Q.Z0)
  coverIMP_MandQ_Z190_Fieller=CalCoverage_Fieller(ICER_All$ICER_CI_IMP_MandQ_Z190_low,ICER_All$ICER_CI_IMP_MandQ_Z190_up,ICER_All$ICER_CI_IMP_MandQ_Z190_revert,true.ICER.M.Q.Z1)
  
  coverSW_MandXF_Z090_Fieller=CalCoverage_Fieller(ICER_All$ICER_CI_SW_MandXF_Z090_low,ICER_All$ICER_CI_SW_MandXF_Z090_up,ICER_All$ICER_CI_SW_MandXF_Z090_revert,true.ICER.M.XF.Z0)
  coverSW_MandXF_Z190_Fieller=CalCoverage_Fieller(ICER_All$ICER_CI_SW_MandXF_Z190_low,ICER_All$ICER_CI_SW_MandXF_Z190_up,ICER_All$ICER_CI_SW_MandXF_Z190_revert,true.ICER.M.XF.Z1)
  coverSWIMP_MandXF_Z090_Fieller=CalCoverage_Fieller(ICER_All$ICER_CI_SWIMP_MandXF_Z090_low,ICER_All$ICER_CI_SWIMP_MandXF_Z090_up,ICER_All$ICER_CI_SWIMP_MandXF_Z090_revert,true.ICER.M.XF.Z0)
  coverSWIMP_MandXF_Z190_Fieller=CalCoverage_Fieller(ICER_All$ICER_CI_SWIMP_MandXF_Z190_low,ICER_All$ICER_CI_SWIMP_MandXF_Z190_up,ICER_All$ICER_CI_SWIMP_MandXF_Z190_revert,true.ICER.M.XF.Z1)
  
  
  coverSW_MandQ_Z090_Delta=CalCoverage_Delta(ICER_All$ICER_CI_SW_MandQ_Z090_Delta_low,ICER_All$ICER_CI_SW_MandQ_Z090_Delta_up,true.ICER.M.Q.Z0)
  coverSW_MandQ_Z190_Delta=CalCoverage_Delta(ICER_All$ICER_CI_SW_MandQ_Z190_Delta_low,ICER_All$ICER_CI_SW_MandQ_Z190_Delta_up,true.ICER.M.Q.Z1)
  coverIMP_MandQ_Z090_Delta=CalCoverage_Delta(ICER_All$ICER_CI_IMP_MandQ_Z090_Delta_low,ICER_All$ICER_CI_IMP_MandQ_Z090_Delta_up,true.ICER.M.Q.Z0)
  coverIMP_MandQ_Z190_Delta=CalCoverage_Delta(ICER_All$ICER_CI_IMP_MandQ_Z190_Delta_low,ICER_All$ICER_CI_IMP_MandQ_Z190_Delta_up,true.ICER.M.Q.Z1)
  
  coverSW_MandXF_Z090_Delta=CalCoverage_Delta(ICER_All$ICER_CI_SW_MandXF_Z090_Delta_low,ICER_All$ICER_CI_SW_MandXF_Z090_Delta_up,true.ICER.M.XF.Z0)
  coverSW_MandXF_Z190_Delta=CalCoverage_Delta(ICER_All$ICER_CI_SW_MandXF_Z190_Delta_low,ICER_All$ICER_CI_SW_MandXF_Z190_Delta_up,true.ICER.M.XF.Z1)
  coverSWIMP_MandXF_Z090_Delta=CalCoverage_Delta(ICER_All$ICER_CI_SWIMP_MandXF_Z090_Delta_low,ICER_All$ICER_CI_SWIMP_MandXF_Z090_Delta_up,true.ICER.M.XF.Z0)
  coverSWIMP_MandXF_Z190_Delta=CalCoverage_Delta(ICER_All$ICER_CI_SWIMP_MandXF_Z190_Delta_low,ICER_All$ICER_CI_SWIMP_MandXF_Z190_Delta_up,true.ICER.M.XF.Z1)
  
  
  # 80%
  coverSW_MandQ_Z080_Fieller=CalCoverage_Fieller(ICER_All$ICER_CI_SW_MandQ_Z080_low,ICER_All$ICER_CI_SW_MandQ_Z080_up,ICER_All$ICER_CI_SW_MandQ_Z080_revert,true.ICER.M.Q.Z0)
  coverSW_MandQ_Z180_Fieller=CalCoverage_Fieller(ICER_All$ICER_CI_SW_MandQ_Z180_low,ICER_All$ICER_CI_SW_MandQ_Z180_up,ICER_All$ICER_CI_SW_MandQ_Z180_revert,true.ICER.M.Q.Z1)
  coverIMP_MandQ_Z080_Fieller=CalCoverage_Fieller(ICER_All$ICER_CI_IMP_MandQ_Z080_low,ICER_All$ICER_CI_IMP_MandQ_Z080_up,ICER_All$ICER_CI_IMP_MandQ_Z080_revert,true.ICER.M.Q.Z0)
  coverIMP_MandQ_Z180_Fieller=CalCoverage_Fieller(ICER_All$ICER_CI_IMP_MandQ_Z180_low,ICER_All$ICER_CI_IMP_MandQ_Z180_up,ICER_All$ICER_CI_IMP_MandQ_Z180_revert,true.ICER.M.Q.Z1)
  
  coverSW_MandXF_Z080_Fieller=CalCoverage_Fieller(ICER_All$ICER_CI_SW_MandXF_Z080_low,ICER_All$ICER_CI_SW_MandXF_Z080_up,ICER_All$ICER_CI_SW_MandXF_Z080_revert,true.ICER.M.XF.Z0)
  coverSW_MandXF_Z180_Fieller=CalCoverage_Fieller(ICER_All$ICER_CI_SW_MandXF_Z180_low,ICER_All$ICER_CI_SW_MandXF_Z180_up,ICER_All$ICER_CI_SW_MandXF_Z180_revert,true.ICER.M.XF.Z1)
  coverSWIMP_MandXF_Z080_Fieller=CalCoverage_Fieller(ICER_All$ICER_CI_SWIMP_MandXF_Z080_low,ICER_All$ICER_CI_SWIMP_MandXF_Z080_up,ICER_All$ICER_CI_SWIMP_MandXF_Z080_revert,true.ICER.M.XF.Z0)
  coverSWIMP_MandXF_Z180_Fieller=CalCoverage_Fieller(ICER_All$ICER_CI_SWIMP_MandXF_Z180_low,ICER_All$ICER_CI_SWIMP_MandXF_Z180_up,ICER_All$ICER_CI_SWIMP_MandXF_Z180_revert,true.ICER.M.XF.Z1)
  
  
  coverSW_MandQ_Z080_Delta=CalCoverage_Delta(ICER_All$ICER_CI_SW_MandQ_Z080_Delta_low,ICER_All$ICER_CI_SW_MandQ_Z080_Delta_up,true.ICER.M.Q.Z0)
  coverSW_MandQ_Z180_Delta=CalCoverage_Delta(ICER_All$ICER_CI_SW_MandQ_Z180_Delta_low,ICER_All$ICER_CI_SW_MandQ_Z180_Delta_up,true.ICER.M.Q.Z1)
  coverIMP_MandQ_Z080_Delta=CalCoverage_Delta(ICER_All$ICER_CI_IMP_MandQ_Z080_Delta_low,ICER_All$ICER_CI_IMP_MandQ_Z080_Delta_up,true.ICER.M.Q.Z0)
  coverIMP_MandQ_Z180_Delta=CalCoverage_Delta(ICER_All$ICER_CI_IMP_MandQ_Z180_Delta_low,ICER_All$ICER_CI_IMP_MandQ_Z180_Delta_up,true.ICER.M.Q.Z1)
  
  coverSW_MandXF_Z080_Delta=CalCoverage_Delta(ICER_All$ICER_CI_SW_MandXF_Z080_Delta_low,ICER_All$ICER_CI_SW_MandXF_Z080_Delta_up,true.ICER.M.XF.Z0)
  coverSW_MandXF_Z180_Delta=CalCoverage_Delta(ICER_All$ICER_CI_SW_MandXF_Z180_Delta_low,ICER_All$ICER_CI_SW_MandXF_Z180_Delta_up,true.ICER.M.XF.Z1)
  coverSWIMP_MandXF_Z080_Delta=CalCoverage_Delta(ICER_All$ICER_CI_SWIMP_MandXF_Z080_Delta_low,ICER_All$ICER_CI_SWIMP_MandXF_Z080_Delta_up,true.ICER.M.XF.Z0)
  coverSWIMP_MandXF_Z180_Delta=CalCoverage_Delta(ICER_All$ICER_CI_SWIMP_MandXF_Z180_Delta_low,ICER_All$ICER_CI_SWIMP_MandXF_Z180_Delta_up,true.ICER.M.XF.Z1)
  
  
  
  return(list(ICER_SW_MandQ_Z0=ICER_All$ICER_SW_MandQ_Z0, ICER_SW_MandQ_Z1=ICER_All$ICER_SW_MandQ_Z1,
              ICER_IMP_MandQ_Z0=ICER_All$ICER_IMP_MandQ_Z0, ICER_IMP_MandQ_Z1=ICER_All$ICER_IMP_MandQ_Z1,
              ICER_SW_MandXF_Z0=ICER_All$ICER_SW_MandXF_Z0, ICER_SW_MandXF_Z1=ICER_All$ICER_SW_MandXF_Z1,
              ICER_SWIMP_MandXF_Z0=ICER_All$ICER_SWIMP_MandXF_Z0, ICER_SWIMP_MandXF_Z1=ICER_All$ICER_SWIMP_MandXF_Z1,
              
              # estimated covariance between cost and QAL for group Z=0 and Z=1
              ICER_SW_MandQ_Cov_Z0=ICER_All$Cov_SW_MandQ[3,3], 
              ICER_SW_MandQ_Cov_Z1=ICER_All$Cov_SW_MandQ[3,3]+ICER_All$Cov_SW_MandQ[3,4]+ICER_All$Cov_SW_MandQ[4,3]+ICER_All$Cov_SW_MandQ[4,4],
              ICER_IMP_MandQ_Cov_Z0=ICER_All$Cov_IMP_MandQ[3,3], 
              ICER_IMP_MandQ_Cov_Z1=ICER_All$Cov_IMP_MandQ[3,3]+ICER_All$Cov_IMP_MandQ[3,4]+ICER_All$Cov_IMP_MandQ[4,3]+ICER_All$Cov_IMP_MandQ[4,4],

              ICER_SW_MandXF_Cov_Z0=ICER_All$Cov_SW_MandXF[3,3], 
              ICER_SW_MandXF_Cov_Z1=ICER_All$Cov_SW_MandXF[3,3]+ICER_All$Cov_SW_MandXF[3,4]+ICER_All$Cov_SW_MandXF[4,3]+ICER_All$Cov_SW_MandXF[4,4],
              ICER_SWIMP_MandXF_Cov_Z0=ICER_All$Cov_SWIMP_MandXF[3,3], 
              ICER_SWIMP_MandXF_Cov_Z1=ICER_All$Cov_SWIMP_MandXF[3,3]+ICER_All$Cov_SWIMP_MandXF[3,4]+ICER_All$Cov_SWIMP_MandXF[4,3]+ICER_All$Cov_SWIMP_MandXF[4,4],
              
              
              Sxx_SW_M=ICER_All$Cov_SW_M, 
              Syy_SW_Q=ICER_All$Cov_SW_Q, 
              Syy_SW_XF=ICER_All$Cov_SW_X_F,
              
              Sxx_IMP_M_=ICER_All$Cov_IMP_M, 
              Syy_IMP_Q=ICER_All$Cov_IMP_Q, 
               
              # obtain estimated beta for calculating sample variance
              est_SW_M=ICER_All$est_SW_M, 
              est_SW_Q=ICER_All$est_SW_Q, 
              est_SW_XF=ICER_All$est_SW_X_F,
              
              est_IMP_M=ICER_All$est_IMP_M, 
              est_IMP_Q=ICER_All$est_IMP_Q, 
             
              # confidence limits
              ICER_CI_SW_MandQ_Z095_low=ICER_All$ICER_CI_SW_MandQ_Z095_low, ICER_CI_SW_MandQ_Z095_up=ICER_All$ICER_CI_SW_MandQ_Z095_up,
              ICER_CI_SW_MandQ_Z095_revert=ICER_All$ICER_CI_SW_MandQ_Z095_revert,
              
              ICER_CI_SW_MandQ_Z195_low=ICER_All$ICER_CI_SW_MandQ_Z195_low, ICER_CI_SW_MandQ_Z195_up=ICER_All$ICER_CI_SW_MandQ_Z195_up,
              ICER_CI_SW_MandQ_Z195_revert=ICER_All$ICER_CI_SW_MandQ_Z195_revert,
              
              ICER_CI_IMP_MandQ_Z095_low=ICER_All$ICER_CI_IMP_MandQ_Z095_low, ICER_CI_IMP_MandQ_Z095_up=ICER_All$ICER_CI_IMP_MandQ_Z095_up,
              ICER_CI_IMP_MandQ_Z095_revert=ICER_All$ICER_CI_IMP_MandQ_Z095_revert,
              
              ICER_CI_IMP_MandQ_Z195_low=ICER_All$ICER_CI_IMP_MandQ_Z195_low, ICER_CI_IMP_MandQ_Z195_up=ICER_All$ICER_CI_IMP_MandQ_Z195_up,
              ICER_CI_IMP_MandQ_Z195_revert=ICER_All$ICER_CI_IMP_MandQ_Z195_revert,
              
              ICER_CI_SW_MandXF_Z095_low=ICER_All$ICER_CI_SW_MandXF_Z095_low, ICER_CI_SW_MandXF_Z095_up=ICER_All$ICER_CI_SW_MandXF_Z095_up,
              ICER_CI_SW_MandXF_Z095_revert=ICER_All$ICER_CI_SW_MandXF_Z095_revert,
              
              ICER_CI_SW_MandXF_Z195_low=ICER_All$ICER_CI_SW_MandXF_Z195_low,ICER_CI_SW_MandXF_Z195_up=ICER_All$ICER_CI_SW_MandXF_Z195_up,
              ICER_CI_SW_MandXF_Z195_revert=ICER_All$ICER_CI_SW_MandXF_Z195_revert,
              
              ICER_CI_SWIMP_MandXF_Z095_low=ICER_All$ICER_CI_SWIMP_MandXF_Z095_low, ICER_CI_SWIMP_MandXF_Z095_up=ICER_All$ICER_CI_SWIMP_MandXF_Z095_up,
              ICER_CI_SWIMP_MandXF_Z095_revert=ICER_All$ICER_CI_SWIMP_MandXF_Z095_revert,
              
              ICER_CI_SWIMP_MandXF_Z195_low=ICER_All$ICER_CI_SWIMP_MandXF_Z195_low, ICER_CI_SWIMP_MandXF_Z195_up=ICER_All$ICER_CI_SWIMP_MandXF_Z195_up,
              ICER_CI_SWIMP_MandXF_Z195_revert=ICER_All$ICER_CI_SWIMP_MandXF_Z195_revert,


              ICER_CI_SW_MandQ_Z090_low=ICER_All$ICER_CI_SW_MandQ_Z090_low, ICER_CI_SW_MandQ_Z090_up=ICER_All$ICER_CI_SW_MandQ_Z090_up,
              ICER_CI_SW_MandQ_Z090_revert=ICER_All$ICER_CI_SW_MandQ_Z090_revert,
              
              ICER_CI_SW_MandQ_Z190_low=ICER_All$ICER_CI_SW_MandQ_Z190_low, ICER_CI_SW_MandQ_Z190_up=ICER_All$ICER_CI_SW_MandQ_Z190_up,
              ICER_CI_SW_MandQ_Z190_revert=ICER_All$ICER_CI_SW_MandQ_Z190_revert,
              
              ICER_CI_IMP_MandQ_Z090_low=ICER_All$ICER_CI_IMP_MandQ_Z090_low, ICER_CI_IMP_MandQ_Z090_up=ICER_All$ICER_CI_IMP_MandQ_Z090_up,
              ICER_CI_IMP_MandQ_Z090_revert=ICER_All$ICER_CI_IMP_MandQ_Z090_revert,
              
              ICER_CI_IMP_MandQ_Z190_low=ICER_All$ICER_CI_IMP_MandQ_Z190_low, ICER_CI_IMP_MandQ_Z190_up=ICER_All$ICER_CI_IMP_MandQ_Z190_up,
              ICER_CI_IMP_MandQ_Z190_revert=ICER_All$ICER_CI_IMP_MandQ_Z190_revert,
              
              ICER_CI_SW_MandXF_Z090_low=ICER_All$ICER_CI_SW_MandXF_Z090_low, ICER_CI_SW_MandXF_Z090_up=ICER_All$ICER_CI_SW_MandXF_Z090_up,
              ICER_CI_SW_MandXF_Z090_revert=ICER_All$ICER_CI_SW_MandXF_Z090_revert,
              
              ICER_CI_SW_MandXF_Z190_low=ICER_All$ICER_CI_SW_MandXF_Z190_low,ICER_CI_SW_MandXF_Z190_up=ICER_All$ICER_CI_SW_MandXF_Z190_up,
              ICER_CI_SW_MandXF_Z190_revert=ICER_All$ICER_CI_SW_MandXF_Z190_revert,
              
              ICER_CI_SWIMP_MandXF_Z090_low=ICER_All$ICER_CI_SWIMP_MandXF_Z090_low, ICER_CI_SWIMP_MandXF_Z090_up=ICER_All$ICER_CI_SWIMP_MandXF_Z090_up,
              ICER_CI_SWIMP_MandXF_Z090_revert=ICER_All$ICER_CI_SWIMP_MandXF_Z090_revert,
              
              ICER_CI_SWIMP_MandXF_Z190_low=ICER_All$ICER_CI_SWIMP_MandXF_Z190_low, ICER_CI_SWIMP_MandXF_Z190_up=ICER_All$ICER_CI_SWIMP_MandXF_Z190_up,
              ICER_CI_SWIMP_MandXF_Z190_revert=ICER_All$ICER_CI_SWIMP_MandXF_Z190_revert,
              
              
              ICER_CI_SW_MandQ_Z080_low=ICER_All$ICER_CI_SW_MandQ_Z080_low, ICER_CI_SW_MandQ_Z080_up=ICER_All$ICER_CI_SW_MandQ_Z080_up,
              ICER_CI_SW_MandQ_Z080_revert=ICER_All$ICER_CI_SW_MandQ_Z080_revert,
              
              ICER_CI_SW_MandQ_Z180_low=ICER_All$ICER_CI_SW_MandQ_Z180_low, ICER_CI_SW_MandQ_Z180_up=ICER_All$ICER_CI_SW_MandQ_Z180_up,
              ICER_CI_SW_MandQ_Z180_revert=ICER_All$ICER_CI_SW_MandQ_Z180_revert,
              
              ICER_CI_IMP_MandQ_Z080_low=ICER_All$ICER_CI_IMP_MandQ_Z080_low, ICER_CI_IMP_MandQ_Z080_up=ICER_All$ICER_CI_IMP_MandQ_Z080_up,
              ICER_CI_IMP_MandQ_Z080_revert=ICER_All$ICER_CI_IMP_MandQ_Z080_revert,
              
              ICER_CI_IMP_MandQ_Z180_low=ICER_All$ICER_CI_IMP_MandQ_Z180_low, ICER_CI_IMP_MandQ_Z180_up=ICER_All$ICER_CI_IMP_MandQ_Z180_up,
              ICER_CI_IMP_MandQ_Z180_revert=ICER_All$ICER_CI_IMP_MandQ_Z180_revert,
              
              ICER_CI_SW_MandXF_Z080_low=ICER_All$ICER_CI_SW_MandXF_Z080_low, ICER_CI_SW_MandXF_Z080_up=ICER_All$ICER_CI_SW_MandXF_Z080_up,
              ICER_CI_SW_MandXF_Z080_revert=ICER_All$ICER_CI_SW_MandXF_Z080_revert,
              
              ICER_CI_SW_MandXF_Z180_low=ICER_All$ICER_CI_SW_MandXF_Z180_low,ICER_CI_SW_MandXF_Z180_up=ICER_All$ICER_CI_SW_MandXF_Z180_up,
              ICER_CI_SW_MandXF_Z180_revert=ICER_All$ICER_CI_SW_MandXF_Z180_revert,
              
              ICER_CI_SWIMP_MandXF_Z080_low=ICER_All$ICER_CI_SWIMP_MandXF_Z080_low, ICER_CI_SWIMP_MandXF_Z080_up=ICER_All$ICER_CI_SWIMP_MandXF_Z080_up,
              ICER_CI_SWIMP_MandXF_Z080_revert=ICER_All$ICER_CI_SWIMP_MandXF_Z080_revert,
              
              ICER_CI_SWIMP_MandXF_Z180_low=ICER_All$ICER_CI_SWIMP_MandXF_Z180_low, ICER_CI_SWIMP_MandXF_Z180_up=ICER_All$ICER_CI_SWIMP_MandXF_Z180_up,
              ICER_CI_SWIMP_MandXF_Z180_revert=ICER_All$ICER_CI_SWIMP_MandXF_Z180_revert,
      

              # coverage probabilities
              # 95%
              coverSW_MandQ_Z095_Fieller=coverSW_MandQ_Z095_Fieller, coverSW_MandQ_Z195_Fieller=coverSW_MandQ_Z195_Fieller, 
              coverIMP_MandQ_Z095_Fieller=coverIMP_MandQ_Z095_Fieller, coverIMP_MandQ_Z195_Fieller=coverIMP_MandQ_Z195_Fieller,
              coverSW_MandXF_Z095_Fieller=coverSW_MandXF_Z095_Fieller, coverSW_MandXF_Z195_Fieller=coverSW_MandXF_Z195_Fieller, 
              coverSWIMP_MandXF_Z095_Fieller=coverSWIMP_MandXF_Z095_Fieller, coverSWIMP_MandXF_Z195_Fieller=coverSWIMP_MandXF_Z195_Fieller,
              
              coverSW_MandQ_Z095_Delta=coverSW_MandQ_Z095_Delta, coverSW_MandQ_Z195_Delta=coverSW_MandQ_Z195_Delta, 
              coverIMP_MandQ_Z095_Delta=coverIMP_MandQ_Z095_Delta, coverIMP_MandQ_Z195_Delta=coverIMP_MandQ_Z195_Delta,
              coverSW_MandXF_Z095_Delta=coverSW_MandXF_Z095_Delta, coverSW_MandXF_Z195_Delta=coverSW_MandXF_Z195_Delta, 
              coverSWIMP_MandXF_Z095_Delta=coverSWIMP_MandXF_Z095_Delta, coverSWIMP_MandXF_Z195_Delta=coverSWIMP_MandXF_Z195_Delta,
              
              # 90%
              coverSW_MandQ_Z090_Fieller=coverSW_MandQ_Z090_Fieller, coverSW_MandQ_Z190_Fieller=coverSW_MandQ_Z190_Fieller, 
              coverIMP_MandQ_Z090_Fieller=coverIMP_MandQ_Z090_Fieller, coverIMP_MandQ_Z190_Fieller=coverIMP_MandQ_Z190_Fieller,
              coverSW_MandXF_Z090_Fieller=coverSW_MandXF_Z090_Fieller, coverSW_MandXF_Z190_Fieller=coverSW_MandXF_Z190_Fieller, 
              coverSWIMP_MandXF_Z090_Fieller=coverSWIMP_MandXF_Z090_Fieller, coverSWIMP_MandXF_Z190_Fieller=coverSWIMP_MandXF_Z190_Fieller,
              
              coverSW_MandQ_Z090_Delta=coverSW_MandQ_Z090_Delta, coverSW_MandQ_Z190_Delta=coverSW_MandQ_Z190_Delta, 
              coverIMP_MandQ_Z090_Delta=coverIMP_MandQ_Z090_Delta, coverIMP_MandQ_Z190_Delta=coverIMP_MandQ_Z190_Delta,
              coverSW_MandXF_Z090_Delta=coverSW_MandXF_Z090_Delta, coverSW_MandXF_Z190_Delta=coverSW_MandXF_Z190_Delta, 
              coverSWIMP_MandXF_Z090_Delta=coverSWIMP_MandXF_Z090_Delta, coverSWIMP_MandXF_Z190_Delta=coverSWIMP_MandXF_Z190_Delta,
              
              # 80%
              coverSW_MandQ_Z080_Fieller=coverSW_MandQ_Z080_Fieller, coverSW_MandQ_Z180_Fieller=coverSW_MandQ_Z180_Fieller, 
              coverIMP_MandQ_Z080_Fieller=coverIMP_MandQ_Z080_Fieller, coverIMP_MandQ_Z180_Fieller=coverIMP_MandQ_Z180_Fieller,
              coverSW_MandXF_Z080_Fieller=coverSW_MandXF_Z080_Fieller, coverSW_MandXF_Z180_Fieller=coverSW_MandXF_Z180_Fieller, 
              coverSWIMP_MandXF_Z080_Fieller=coverSWIMP_MandXF_Z080_Fieller, coverSWIMP_MandXF_Z180_Fieller=coverSWIMP_MandXF_Z180_Fieller,
              
              coverSW_MandQ_Z080_Delta=coverSW_MandQ_Z080_Delta, coverSW_MandQ_Z180_Delta=coverSW_MandQ_Z180_Delta, 
              coverIMP_MandQ_Z080_Delta=coverIMP_MandQ_Z080_Delta, coverIMP_MandQ_Z180_Delta=coverIMP_MandQ_Z180_Delta,
              coverSW_MandXF_Z080_Delta=coverSW_MandXF_Z080_Delta, coverSW_MandXF_Z180_Delta=coverSW_MandXF_Z180_Delta, 
              coverSWIMP_MandXF_Z080_Delta=coverSWIMP_MandXF_Z080_Delta, coverSWIMP_MandXF_Z180_Delta=coverSWIMP_MandXF_Z180_Delta
              
              
              
              
         ))
}


nsim=2000 	# number of simulation replications

n=400		#sample size

#coef for survival model
Coef.Surv.MainEff=c(2.2, -0.5) #coef for survival model, 1st for intercept, others for main effects of covariates
Coef.Surv.InterEff=c(-0.3, 1.2)  #coef for survival model, 1st for main effect of treatment, others for treatment-covariate interactions

# Parameter for max censoring time=10 years
Par.Censor=13		 # 48% and 35%
Censorstatus="Heavy"
# Par.Censor=24		 # 21% and 30%
# Censorstatus="Light"
# Par.Censor=5 	 # 75% and 55%
# Censorstatus="SuperHeavy"

#coef for treatment assignment model
Coef.Trt=c(0,0)		# using logistic regression
k=1					#k=1-year interval to group outcomes
max.time=10				

####################   Calculate true values of coefficients, only need to run once ############## 
true.mean.M=matrix(0,2,2) 	#true.mean.M[i,j]=mean cost with ith Z and jth A (Z=0,1; A=0,1) 
true.mean.TL=matrix(0,2,2) 	#true.mean.TL[i,j]=mean survival (trucated by L) with ith Z and jth A (Z=0,1; A=0,1) 
true.mean.TFL=matrix(0,2,2) 	#true.mean.TFL[i,j]=mean HF-survival (trucated by L) with ith Z and jth A (Z=0,1; A=0,1) 
true.mean.Q=matrix(0,2,2)   #true.mean.Q[i,j]=mean QAL (based TFL) with ith Z and jth A (Z=0,1; A=0,1) 
Z0=A0=0:1 

Q_fix_q_mean=matrix(c(0.6,0.6,0.9,0.9),2,2)
Q_rand_q_mean=0.1/2

Cost.diag=c(7.5,7.5,8.5,8.5)
Cost.fix=c(6.8,6.5,7.2,6)
Cost.rand=4
Cost.term=7.2

# log-normal distribution for cost
M_diag_mean=matrix(exp(Cost.diag+(0.2^2)/2),2,2)
M_term_mean=exp(Cost.term+(0.4^2)/2)
# M_diag_mean=matrix(c(0,0,0,0),2,2)
# M_term_mean=0
M_fix_mean=matrix(exp(Cost.fix+(0.2^2)/2),2,2)
# M_fix_mean=matrix(exp(c(7.5,7.2,6.8,5.5)+(0.2^2)/2),2,2)
M_rand_mean=exp(Cost.rand+(0.2^2)/2)


for(i in 1:2) {
  for(j in 1:2)
  { 
    lambda=1/exp(cbind(1,Z0[i])%*%Coef.Surv.MainEff+(cbind(A0[j],A0[j]*Z0[i])%*%Coef.Surv.InterEff))	#parameter in exp dist of T
    lambda_HF=1/exp(0.8*cbind(1,Z0[i])%*%Coef.Surv.MainEff+(3*cbind(A0[j],A0[j]*Z0[i])%*%Coef.Surv.InterEff))	
    
    true.mean.TL[i,j]=(1-exp(-lambda*max.time))/lambda
    true.mean.TFL[i,j]=(1-exp(-(lambda+lambda_HF)*max.time))/(lambda+lambda_HF)
    true.mean.M[i,j]= (M_diag_mean[i,j]+M_term_mean*(1+(exp(-lambda*(max.time+1))-exp(-lambda*max.time))/lambda)+
                         true.mean.TL[i,j]*(M_fix_mean[i,j]+M_rand_mean))
    true.mean.Q[i,j]=(Q_fix_q_mean[i,j]+Q_rand_q_mean)*true.mean.TFL[i,j]
    
  }
}

true.beta.M=c(true.mean.M[1,1], true.mean.M[2,1]-true.mean.M[1,1], true.mean.M[1,2]-true.mean.M[1,1], 
              true.mean.M[2,2]-true.mean.M[1,2]-true.mean.M[2,1]+true.mean.M[1,1])
true.beta.TFL=c(true.mean.TFL[1,1], true.mean.TFL[2,1]-true.mean.TFL[1,1], true.mean.TFL[1,2]-true.mean.TFL[1,1], 
                true.mean.TFL[2,2]-true.mean.TFL[1,2]-true.mean.TFL[2,1]+true.mean.TFL[1,1])
true.beta.TL=c(true.mean.TL[1,1], true.mean.TL[2,1]-true.mean.TL[1,1], true.mean.TL[1,2]-true.mean.TL[1,1], 
               true.mean.TL[2,2]-true.mean.TL[1,2]-true.mean.TL[2,1]+true.mean.TL[1,1])
true.beta.Q=c(true.mean.Q[1,1], true.mean.Q[2,1]-true.mean.Q[1,1], true.mean.Q[1,2]-true.mean.Q[1,1], 
              true.mean.Q[2,2]-true.mean.Q[1,2]-true.mean.Q[2,1]+true.mean.Q[1,1])


true.ICER.M.Q.Z0=(true.beta.M[3]/1000)/(true.beta.Q[3])
true.ICER.M.Q.Z1=(true.beta.M[3]/1000+true.beta.M[4]/1000)/(true.beta.Q[3]+true.beta.Q[4])

true.ICER.M.XF.Z0=(true.beta.M[3]/1000)/(true.beta.TFL[3])
true.ICER.M.XF.Z1=(true.beta.M[3]/1000+true.beta.M[4]/1000)/(true.beta.TFL[3]+true.beta.TFL[4])

cl <- makeCluster(25)

clusterEvalQ(cl = cl, expr = library(mvtnorm))
clusterEvalQ(cl = cl, expr = library(survival))
clusterEvalQ(cl = cl, expr = library(geepack))


# Will need to export all of these to the cluster
clusterExport(cl = cl, varlist = c("GetEstimate", "sim.CostEff.Obs.V1","ICER","CalCoverage_Fieller","CalCoverage_Delta"))
clusterExport(cl = cl, varlist = c("KM","CalCovComp_SW","CalCovComp_IMP","CalAccum"))
clusterExport(cl = cl, varlist = c("CalCovComp_ICER_SW","CalCovComp_ICER_IMP","CalCovComp_ICER_SWIMP","CalCI_ICER_Fieller","CalCI_ICER_Delta"))
clusterExport(cl = cl, varlist = c("Coef.Surv.MainEff", "Coef.Surv.InterEff","Par.Censor"))
clusterExport(cl = cl, varlist = c("Cost.diag","Cost.fix","Cost.rand","Cost.term"))
clusterExport(cl = cl, varlist = c("Coef.Trt", "max.time", "k", "n","nsim"))
clusterExport(cl = cl, varlist = c("true.ICER.M.Q.Z0", "true.ICER.M.Q.Z1","true.ICER.M.XF.Z0","true.ICER.M.XF.Z1"))


clusterSetRNGStream(cl = cl, iseed = 12345)
paste0("Started on: ", Sys.time())
start = proc.time()
GetEstimateResult = parLapply(cl = cl, X = 1:nsim, fun = GetEstimate)
stop = proc.time()
paste0("Ended on: ", Sys.time())
runtime = stop - start
runtime

# Save a copy of the result since it took ~4 hours 
saveRDS(object = GetEstimateResult, 
   file = paste("/home/dnliu21/Code/DTcode/Results/",
    paste0("Results_ICER_Est_",Censorstatus,"_N", n, "_nsim", nsim, "_logn_", rundate),".RDS",sep=""))


stopCluster(cl)


EstimateResult = data.frame(do.call(what = rbind, args = GetEstimateResult))

estSW_ICER_MQ_Z0=matrix(unlist(EstimateResult$ICER_SW_MandQ_Z0),nsim,1,byrow=TRUE)
estSW_ICER_MQ_Z1=matrix(unlist(EstimateResult$ICER_SW_MandQ_Z1),nsim,1,byrow=TRUE)
estIMP_ICER_MQ_Z0=matrix(unlist(EstimateResult$ICER_IMP_MandQ_Z0),nsim,1,byrow=TRUE)
estIMP_ICER_MQ_Z1=matrix(unlist(EstimateResult$ICER_IMP_MandQ_Z1),nsim,1,byrow=TRUE)

estSW_ICER_MXF_Z0=matrix(unlist(EstimateResult$ICER_SW_MandXF_Z0),nsim,1,byrow=TRUE)
estSW_ICER_MXF_Z1=matrix(unlist(EstimateResult$ICER_SW_MandXF_Z1),nsim,1,byrow=TRUE)
estSWIMP_ICER_MXF_Z0=matrix(unlist(EstimateResult$ICER_SWIMP_MandXF_Z0),nsim,1,byrow=TRUE)
estSWIMP_ICER_MXF_Z1=matrix(unlist(EstimateResult$ICER_SWIMP_MandXF_Z1),nsim,1,byrow=TRUE)


# Estimated covariance
CovSW_ICER_MQ_Z0=matrix(unlist(EstimateResult$ICER_SW_MandQ_Cov_Z0),nsim,1,byrow=TRUE)
CovSW_ICER_MQ_Z1=matrix(unlist(EstimateResult$ICER_SW_MandQ_Cov_Z1),nsim,1,byrow=TRUE)
CovIMP_ICER_MQ_Z0=matrix(unlist(EstimateResult$ICER_IMP_MandQ_Cov_Z0),nsim,1,byrow=TRUE)
CovIMP_ICER_MQ_Z1=matrix(unlist(EstimateResult$ICER_IMP_MandQ_Cov_Z1),nsim,1,byrow=TRUE)

CovSW_ICER_MXF_Z0=matrix(unlist(EstimateResult$ICER_SW_MandXF_Cov_Z0),nsim,1,byrow=TRUE)
CovSW_ICER_MXF_Z1=matrix(unlist(EstimateResult$ICER_SW_MandXF_Cov_Z1),nsim,1,byrow=TRUE)
CovSWIMP_ICER_MXF_Z0=matrix(unlist(EstimateResult$ICER_SWIMP_MandXF_Cov_Z0),nsim,1,byrow=TRUE)
CovSWIMP_ICER_MXF_Z1=matrix(unlist(EstimateResult$ICER_SWIMP_MandXF_Cov_Z1),nsim,1,byrow=TRUE)


# 95%
coverSW_MandQ_Z095_Fieller=matrix(unlist(EstimateResult$coverSW_MandQ_Z095_Fieller),nsim,1,byrow=TRUE)
coverSW_MandQ_Z195_Fieller=matrix(unlist(EstimateResult$coverSW_MandQ_Z195_Fieller),nsim,1,byrow=TRUE)
coverIMP_MandQ_Z095_Fieller=matrix(unlist(EstimateResult$coverIMP_MandQ_Z095_Fieller),nsim,1,byrow=TRUE)
coverIMP_MandQ_Z195_Fieller=matrix(unlist(EstimateResult$coverIMP_MandQ_Z195_Fieller),nsim,1,byrow=TRUE)
coverSW_MandXF_Z095_Fieller=matrix(unlist(EstimateResult$coverSW_MandXF_Z095_Fieller),nsim,1,byrow=TRUE)
coverSW_MandXF_Z195_Fieller=matrix(unlist(EstimateResult$coverSW_MandXF_Z195_Fieller),nsim,1,byrow=TRUE)
coverSWIMP_MandXF_Z095_Fieller=matrix(unlist(EstimateResult$coverSWIMP_MandXF_Z095_Fieller),nsim,1,byrow=TRUE)
coverSWIMP_MandXF_Z195_Fieller=matrix(unlist(EstimateResult$coverSWIMP_MandXF_Z195_Fieller),nsim,1,byrow=TRUE)

coverSW_MandQ_Z095_Delta=matrix(unlist(EstimateResult$coverSW_MandQ_Z095_Delta),nsim,1,byrow=TRUE)
coverSW_MandQ_Z195_Delta=matrix(unlist(EstimateResult$coverSW_MandQ_Z195_Delta),nsim,1,byrow=TRUE)
coverIMP_MandQ_Z095_Delta=matrix(unlist(EstimateResult$coverIMP_MandQ_Z095_Delta),nsim,1,byrow=TRUE)
coverIMP_MandQ_Z195_Delta=matrix(unlist(EstimateResult$coverIMP_MandQ_Z195_Delta),nsim,1,byrow=TRUE)
coverSW_MandXF_Z095_Delta=matrix(unlist(EstimateResult$coverSW_MandXF_Z095_Delta),nsim,1,byrow=TRUE)
coverSW_MandXF_Z195_Delta=matrix(unlist(EstimateResult$coverSW_MandXF_Z195_Delta),nsim,1,byrow=TRUE)
coverSWIMP_MandXF_Z095_Delta=matrix(unlist(EstimateResult$coverSWIMP_MandXF_Z095_Delta),nsim,1,byrow=TRUE)
coverSWIMP_MandXF_Z195_Delta=matrix(unlist(EstimateResult$coverSWIMP_MandXF_Z195_Delta),nsim,1,byrow=TRUE)


# 90%
coverSW_MandQ_Z090_Fieller=matrix(unlist(EstimateResult$coverSW_MandQ_Z090_Fieller),nsim,1,byrow=TRUE)
coverSW_MandQ_Z190_Fieller=matrix(unlist(EstimateResult$coverSW_MandQ_Z190_Fieller),nsim,1,byrow=TRUE)
coverIMP_MandQ_Z090_Fieller=matrix(unlist(EstimateResult$coverIMP_MandQ_Z090_Fieller),nsim,1,byrow=TRUE)
coverIMP_MandQ_Z190_Fieller=matrix(unlist(EstimateResult$coverIMP_MandQ_Z190_Fieller),nsim,1,byrow=TRUE)
coverSW_MandXF_Z090_Fieller=matrix(unlist(EstimateResult$coverSW_MandXF_Z090_Fieller),nsim,1,byrow=TRUE)
coverSW_MandXF_Z190_Fieller=matrix(unlist(EstimateResult$coverSW_MandXF_Z190_Fieller),nsim,1,byrow=TRUE)
coverSWIMP_MandXF_Z090_Fieller=matrix(unlist(EstimateResult$coverSWIMP_MandXF_Z090_Fieller),nsim,1,byrow=TRUE)
coverSWIMP_MandXF_Z190_Fieller=matrix(unlist(EstimateResult$coverSWIMP_MandXF_Z190_Fieller),nsim,1,byrow=TRUE)

coverSW_MandQ_Z090_Delta=matrix(unlist(EstimateResult$coverSW_MandQ_Z090_Delta),nsim,1,byrow=TRUE)
coverSW_MandQ_Z190_Delta=matrix(unlist(EstimateResult$coverSW_MandQ_Z190_Delta),nsim,1,byrow=TRUE)
coverIMP_MandQ_Z090_Delta=matrix(unlist(EstimateResult$coverIMP_MandQ_Z090_Delta),nsim,1,byrow=TRUE)
coverIMP_MandQ_Z190_Delta=matrix(unlist(EstimateResult$coverIMP_MandQ_Z190_Delta),nsim,1,byrow=TRUE)
coverSW_MandXF_Z090_Delta=matrix(unlist(EstimateResult$coverSW_MandXF_Z090_Delta),nsim,1,byrow=TRUE)
coverSW_MandXF_Z190_Delta=matrix(unlist(EstimateResult$coverSW_MandXF_Z190_Delta),nsim,1,byrow=TRUE)
coverSWIMP_MandXF_Z090_Delta=matrix(unlist(EstimateResult$coverSWIMP_MandXF_Z090_Delta),nsim,1,byrow=TRUE)
coverSWIMP_MandXF_Z190_Delta=matrix(unlist(EstimateResult$coverSWIMP_MandXF_Z190_Delta),nsim,1,byrow=TRUE)


# 80%
coverSW_MandQ_Z080_Fieller=matrix(unlist(EstimateResult$coverSW_MandQ_Z080_Fieller),nsim,1,byrow=TRUE)
coverSW_MandQ_Z180_Fieller=matrix(unlist(EstimateResult$coverSW_MandQ_Z180_Fieller),nsim,1,byrow=TRUE)
coverIMP_MandQ_Z080_Fieller=matrix(unlist(EstimateResult$coverIMP_MandQ_Z080_Fieller),nsim,1,byrow=TRUE)
coverIMP_MandQ_Z180_Fieller=matrix(unlist(EstimateResult$coverIMP_MandQ_Z180_Fieller),nsim,1,byrow=TRUE)
coverSW_MandXF_Z080_Fieller=matrix(unlist(EstimateResult$coverSW_MandXF_Z080_Fieller),nsim,1,byrow=TRUE)
coverSW_MandXF_Z180_Fieller=matrix(unlist(EstimateResult$coverSW_MandXF_Z180_Fieller),nsim,1,byrow=TRUE)
coverSWIMP_MandXF_Z080_Fieller=matrix(unlist(EstimateResult$coverSWIMP_MandXF_Z080_Fieller),nsim,1,byrow=TRUE)
coverSWIMP_MandXF_Z180_Fieller=matrix(unlist(EstimateResult$coverSWIMP_MandXF_Z180_Fieller),nsim,1,byrow=TRUE)

coverSW_MandQ_Z080_Delta=matrix(unlist(EstimateResult$coverSW_MandQ_Z080_Delta),nsim,1,byrow=TRUE)
coverSW_MandQ_Z180_Delta=matrix(unlist(EstimateResult$coverSW_MandQ_Z180_Delta),nsim,1,byrow=TRUE)
coverIMP_MandQ_Z080_Delta=matrix(unlist(EstimateResult$coverIMP_MandQ_Z080_Delta),nsim,1,byrow=TRUE)
coverIMP_MandQ_Z180_Delta=matrix(unlist(EstimateResult$coverIMP_MandQ_Z180_Delta),nsim,1,byrow=TRUE)
coverSW_MandXF_Z080_Delta=matrix(unlist(EstimateResult$coverSW_MandXF_Z080_Delta),nsim,1,byrow=TRUE)
coverSW_MandXF_Z180_Delta=matrix(unlist(EstimateResult$coverSW_MandXF_Z180_Delta),nsim,1,byrow=TRUE)
coverSWIMP_MandXF_Z080_Delta=matrix(unlist(EstimateResult$coverSWIMP_MandXF_Z080_Delta),nsim,1,byrow=TRUE)
coverSWIMP_MandXF_Z180_Delta=matrix(unlist(EstimateResult$coverSWIMP_MandXF_Z180_Delta),nsim,1,byrow=TRUE)


# beta
est_SW_M=matrix(unlist(EstimateResult$est_SW_M),nsim,4,byrow=TRUE)
est_SW_Q=matrix(unlist(EstimateResult$est_SW_Q),nsim,4,byrow=TRUE)
est_SW_XF=matrix(unlist(EstimateResult$est_SW_XF),nsim,4,byrow=TRUE)
est_IMP_M=matrix(unlist(EstimateResult$est_IMP_M),nsim,4,byrow=TRUE)
est_IMP_Q=matrix(unlist(EstimateResult$est_IMP_Q),nsim,4,byrow=TRUE)

# Estimated Variance 
###### 
Sxx_SW_M=matrix(sapply(EstimateResult$Sxx_SW_M, function(m) diag(m)),nsim,4,byrow=TRUE)
Syy_SW_Q=matrix(sapply(EstimateResult$Syy_SW_Q, function(m) diag(m)),nsim,4,byrow=TRUE)
Syy_SW_XF=matrix(sapply(EstimateResult$Syy_SW_XF, function(m) diag(m)),nsim,4,byrow=TRUE)
Sxx_IMP_M=matrix(sapply(EstimateResult$Sxx_IMP_M, function(m) diag(m)),nsim,4,byrow=TRUE)
Syy_IMP_Q=matrix(sapply(EstimateResult$Syy_IMP_Q, function(m) diag(m)),nsim,4,byrow=TRUE)


# Point estimator
meanbeta_SW_M=apply(est_SW_M,2,mean,na.rm=TRUE)
biasbeta_SW_M=meanbeta_SW_M-true.beta.M
meanbeta_SW_Q=apply(est_SW_Q,2,mean,na.rm=TRUE)
biasbeta_SW_Q=meanbeta_SW_Q-true.beta.Q
meanbeta_SW_XF=apply(est_SW_XF,2,mean,na.rm=TRUE)
biasbeta_SW_XF=meanbeta_SW_XF-true.beta.TFL

ESEbeta_SW_M=sqrt(apply(Sxx_SW_M,2,mean,na.rm=TRUE))
SSEbeta_SW_M=apply(est_SW_M,2,sd,na.rm=TRUE)
ESEbeta_SW_Q=sqrt(apply(Syy_SW_Q,2,mean,na.rm=TRUE))
SSEbeta_SW_Q=apply(est_SW_Q,2,sd,na.rm=TRUE)
ESEbeta_SW_XF=sqrt(apply(Syy_SW_XF,2,mean,na.rm=TRUE))
SSEbeta_SW_XF=apply(est_SW_XF,2,sd,na.rm=TRUE)

meanbeta_IMP_M=apply(est_IMP_M,2,mean,na.rm=TRUE)
biasbeta_IMP_M=meanbeta_IMP_M-true.beta.M
meanbeta_IMP_Q=apply(est_IMP_Q,2,mean,na.rm=TRUE)
biasbeta_IMP_Q=meanbeta_IMP_Q-true.beta.Q
ESEbeta_IMP_M=sqrt(apply(Sxx_IMP_M,2,mean,na.rm=TRUE))
SSEbeta_IMP_M=apply(est_IMP_M,2,sd,na.rm=TRUE)
ESEbeta_IMP_Q=sqrt(apply(Syy_IMP_Q,2,mean,na.rm=TRUE))
SSEbeta_IMP_Q=apply(est_IMP_Q,2,sd,na.rm=TRUE)

z=qnorm(0.975)
# Point CP
CPbeta_SW_M <- colMeans((matrix(rep(true.beta.M, each = nsim), nrow = nsim) >= est_SW_M - z * sqrt(Sxx_SW_M)) & 
    (matrix(rep(true.beta.M, each = nsim), nrow = nsim) <= est_SW_M + z * sqrt(Sxx_SW_M)))
CPbeta_SW_Q <- colMeans((matrix(rep(true.beta.Q, each = nsim), nrow = nsim) >= est_SW_Q - z * sqrt(Syy_SW_Q)) & 
                          (matrix(rep(true.beta.Q, each = nsim), nrow = nsim) <= est_SW_Q + z * sqrt(Syy_SW_Q)))
CPbeta_SW_XF <- colMeans((matrix(rep(true.beta.TFL, each = nsim), nrow = nsim) >= est_SW_XF - z * sqrt(Syy_SW_XF)) & 
                          (matrix(rep(true.beta.TFL, each = nsim), nrow = nsim) <= est_SW_XF + z * sqrt(Syy_SW_XF)))
CPbeta_IMP_M <- colMeans((matrix(rep(true.beta.M, each = nsim), nrow = nsim) >= est_IMP_M - z * sqrt(Sxx_IMP_M)) & 
                          (matrix(rep(true.beta.M, each = nsim), nrow = nsim) <= est_IMP_M + z * sqrt(Sxx_IMP_M)))
CPbeta_IMP_Q <- colMeans((matrix(rep(true.beta.Q, each = nsim), nrow = nsim) >= est_IMP_Q - z * sqrt(Syy_IMP_Q)) & 
                          (matrix(rep(true.beta.Q, each = nsim), nrow = nsim) <= est_IMP_Q + z * sqrt(Syy_IMP_Q)))


# MQ Z0
meanSW_ICER_MQ_Z0=apply(estSW_ICER_MQ_Z0,2,mean,na.rm=TRUE)
biasSW_ICER_MQ_Z0=apply(estSW_ICER_MQ_Z0,2,mean,na.rm=TRUE)-true.ICER.M.Q.Z0 
medianSW_ICER_MQ_Z0=apply(estSW_ICER_MQ_Z0,2,median,na.rm=TRUE)
IQRSW_ICER_MQ_Z0=apply(estSW_ICER_MQ_Z0,2,IQR,na.rm=TRUE)
ECovSW_ICER_MQ_Z0=apply(CovSW_ICER_MQ_Z0,2,mean,na.rm=TRUE)
SCovSW_ICER_MQ_Z0=cov(est_SW_M[,3], est_SW_Q[,3])
# 95%
CovPSW_ICER_MQ_Z095_Fieller=apply(coverSW_MandQ_Z095_Fieller,2,mean,na.rm=TRUE)
CovPSW_ICER_MQ_Z095_Delta=apply(coverSW_MandQ_Z095_Delta,2,mean,na.rm=TRUE)
# 90%
CovPSW_ICER_MQ_Z090_Fieller=apply(coverSW_MandQ_Z090_Fieller,2,mean,na.rm=TRUE)
CovPSW_ICER_MQ_Z090_Delta=apply(coverSW_MandQ_Z090_Delta,2,mean,na.rm=TRUE)
# 80%
CovPSW_ICER_MQ_Z080_Fieller=apply(coverSW_MandQ_Z080_Fieller,2,mean,na.rm=TRUE)
CovPSW_ICER_MQ_Z080_Delta=apply(coverSW_MandQ_Z080_Delta,2,mean,na.rm=TRUE)


# MQ Z1
meanSW_ICER_MQ_Z1=apply(estSW_ICER_MQ_Z1,2,mean,na.rm=TRUE)
biasSW_ICER_MQ_Z1=apply(estSW_ICER_MQ_Z1,2,mean,na.rm=TRUE)-true.ICER.M.Q.Z1
medianSW_ICER_MQ_Z1=apply(estSW_ICER_MQ_Z1,2,median,na.rm=TRUE)
IQRSW_ICER_MQ_Z1=apply(estSW_ICER_MQ_Z1,2,IQR,na.rm=TRUE)
ECovSW_ICER_MQ_Z1=apply(CovSW_ICER_MQ_Z1,2,mean,na.rm=TRUE)
SCovSW_ICER_MQ_Z1=cov(est_SW_M[,3]+est_SW_M[,4], est_SW_Q[,3]+est_SW_Q[,4])
# 95%
CovPSW_ICER_MQ_Z195_Fieller=apply(coverSW_MandQ_Z195_Fieller,2,mean,na.rm=TRUE)
CovPSW_ICER_MQ_Z195_Delta=apply(coverSW_MandQ_Z195_Delta,2,mean,na.rm=TRUE)
# 90%
CovPSW_ICER_MQ_Z190_Fieller=apply(coverSW_MandQ_Z190_Fieller,2,mean,na.rm=TRUE)
CovPSW_ICER_MQ_Z190_Delta=apply(coverSW_MandQ_Z190_Delta,2,mean,na.rm=TRUE)
# 80%
CovPSW_ICER_MQ_Z180_Fieller=apply(coverSW_MandQ_Z180_Fieller,2,mean,na.rm=TRUE)
CovPSW_ICER_MQ_Z180_Delta=apply(coverSW_MandQ_Z180_Delta,2,mean,na.rm=TRUE)


meanIMP_ICER_MQ_Z0=apply(estIMP_ICER_MQ_Z0,2,mean,na.rm=TRUE)
biasIMP_ICER_MQ_Z0=apply(estIMP_ICER_MQ_Z0,2,mean,na.rm=TRUE)-true.ICER.M.Q.Z0 
medianIMP_ICER_MQ_Z0=apply(estIMP_ICER_MQ_Z0,2,median,na.rm=TRUE)
IQRIMP_ICER_MQ_Z0=apply(estIMP_ICER_MQ_Z0,2,IQR,na.rm=TRUE)
ECovIMP_ICER_MQ_Z0=apply(CovIMP_ICER_MQ_Z0,2,mean,na.rm=TRUE)
SCovIMP_ICER_MQ_Z0=cov(est_IMP_M[,3], est_IMP_Q[,3])
# 95%
CovPIMP_ICER_MQ_Z095_Fieller=apply(coverIMP_MandQ_Z095_Fieller,2,mean,na.rm=TRUE)
CovPIMP_ICER_MQ_Z095_Delta=apply(coverIMP_MandQ_Z095_Delta,2,mean,na.rm=TRUE)
# 90%
CovPIMP_ICER_MQ_Z090_Fieller=apply(coverIMP_MandQ_Z090_Fieller,2,mean,na.rm=TRUE)
CovPIMP_ICER_MQ_Z090_Delta=apply(coverIMP_MandQ_Z090_Delta,2,mean,na.rm=TRUE)
# 80%
CovPIMP_ICER_MQ_Z080_Fieller=apply(coverIMP_MandQ_Z080_Fieller,2,mean,na.rm=TRUE)
CovPIMP_ICER_MQ_Z080_Delta=apply(coverIMP_MandQ_Z080_Delta,2,mean,na.rm=TRUE)


meanIMP_ICER_MQ_Z1=apply(estIMP_ICER_MQ_Z1,2,mean,na.rm=TRUE)
biasIMP_ICER_MQ_Z1=apply(estIMP_ICER_MQ_Z1,2,mean,na.rm=TRUE)-true.ICER.M.Q.Z1
medianIMP_ICER_MQ_Z1=apply(estIMP_ICER_MQ_Z1,2,median,na.rm=TRUE)
IQRIMP_ICER_MQ_Z1=apply(estIMP_ICER_MQ_Z1,2,IQR,na.rm=TRUE)
ECovIMP_ICER_MQ_Z1=apply(CovIMP_ICER_MQ_Z1,2,mean,na.rm=TRUE)
SCovIMP_ICER_MQ_Z1=cov(est_IMP_M[,3]+est_IMP_M[,4], est_IMP_Q[,3]+est_IMP_Q[,4])
# 95%
CovPIMP_ICER_MQ_Z195_Fieller=apply(coverIMP_MandQ_Z195_Fieller,2,mean,na.rm=TRUE)
CovPIMP_ICER_MQ_Z195_Delta=apply(coverIMP_MandQ_Z195_Delta,2,mean,na.rm=TRUE)
# 90%
CovPIMP_ICER_MQ_Z190_Fieller=apply(coverIMP_MandQ_Z190_Fieller,2,mean,na.rm=TRUE)
CovPIMP_ICER_MQ_Z190_Delta=apply(coverIMP_MandQ_Z190_Delta,2,mean,na.rm=TRUE)
# 80%
CovPIMP_ICER_MQ_Z180_Fieller=apply(coverIMP_MandQ_Z180_Fieller,2,mean,na.rm=TRUE)
CovPIMP_ICER_MQ_Z180_Delta=apply(coverIMP_MandQ_Z180_Delta,2,mean,na.rm=TRUE)


meanSW_ICER_MXF_Z0=apply(estSW_ICER_MXF_Z0,2,mean,na.rm=TRUE)
biasSW_ICER_MXF_Z0=apply(estSW_ICER_MXF_Z0,2,mean,na.rm=TRUE)-true.ICER.M.XF.Z0 
medianSW_ICER_MXF_Z0=apply(estSW_ICER_MXF_Z0,2,median,na.rm=TRUE)
IQRSW_ICER_MXF_Z0=apply(estSW_ICER_MXF_Z0,2,IQR,na.rm=TRUE)
ECovSW_ICER_MXF_Z0=apply(CovSW_ICER_MXF_Z0,2,mean,na.rm=TRUE)
SCovSW_ICER_MXF_Z0=cov(est_SW_M[,3], est_SW_XF[,3])
# 95%
CovPSW_ICER_MXF_Z095_Fieller=apply(coverSW_MandXF_Z095_Fieller,2,mean,na.rm=TRUE)
CovPSW_ICER_MXF_Z095_Delta=apply(coverSW_MandXF_Z095_Delta,2,mean,na.rm=TRUE)
# 90%
CovPSW_ICER_MXF_Z090_Fieller=apply(coverSW_MandXF_Z090_Fieller,2,mean,na.rm=TRUE)
CovPSW_ICER_MXF_Z090_Delta=apply(coverSW_MandXF_Z090_Delta,2,mean,na.rm=TRUE)
# 80%
CovPSW_ICER_MXF_Z080_Fieller=apply(coverSW_MandXF_Z080_Fieller,2,mean,na.rm=TRUE)
CovPSW_ICER_MXF_Z080_Delta=apply(coverSW_MandXF_Z080_Delta,2,mean,na.rm=TRUE)


meanSW_ICER_MXF_Z1=apply(estSW_ICER_MXF_Z1,2,mean,na.rm=TRUE)
biasSW_ICER_MXF_Z1=apply(estSW_ICER_MXF_Z1,2,mean,na.rm=TRUE)-true.ICER.M.XF.Z1 
medianSW_ICER_MXF_Z1=apply(estSW_ICER_MXF_Z1,2,median,na.rm=TRUE)
IQRSW_ICER_MXF_Z1=apply(estSW_ICER_MXF_Z1,2,IQR,na.rm=TRUE)
ECovSW_ICER_MXF_Z1=apply(CovSW_ICER_MXF_Z1,2,mean,na.rm=TRUE)
SCovSW_ICER_MXF_Z1=cov(est_SW_M[,3]+est_SW_M[,4], est_SW_XF[,3]+est_SW_XF[,4])
# 95%
CovPSW_ICER_MXF_Z195_Fieller=apply(coverSW_MandXF_Z195_Fieller,2,mean,na.rm=TRUE)
CovPSW_ICER_MXF_Z195_Delta=apply(coverSW_MandXF_Z195_Delta,2,mean,na.rm=TRUE)
# 90%
CovPSW_ICER_MXF_Z190_Fieller=apply(coverSW_MandXF_Z190_Fieller,2,mean,na.rm=TRUE)
CovPSW_ICER_MXF_Z190_Delta=apply(coverSW_MandXF_Z190_Delta,2,mean,na.rm=TRUE)
# 80%
CovPSW_ICER_MXF_Z180_Fieller=apply(coverSW_MandXF_Z180_Fieller,2,mean,na.rm=TRUE)
CovPSW_ICER_MXF_Z180_Delta=apply(coverSW_MandXF_Z180_Delta,2,mean,na.rm=TRUE)


meanSWIMP_ICER_MXF_Z0=apply(estSWIMP_ICER_MXF_Z0,2,mean,na.rm=TRUE)
biasSWIMP_ICER_MXF_Z0=apply(estSWIMP_ICER_MXF_Z0,2,mean,na.rm=TRUE)-true.ICER.M.XF.Z0 
medianSWIMP_ICER_MXF_Z0=apply(estSWIMP_ICER_MXF_Z0,2,median,na.rm=TRUE)
IQRSWIMP_ICER_MXF_Z0=apply(estSWIMP_ICER_MXF_Z0,2,IQR,na.rm=TRUE)
ECovSWIMP_ICER_MXF_Z0=apply(CovSWIMP_ICER_MXF_Z0,2,mean,na.rm=TRUE)
SCovSWIMP_ICER_MXF_Z0=cov(est_IMP_M[,3], est_SW_XF[,3])
# 95%
CovPSWIMP_ICER_MXF_Z095_Fieller=apply(coverSWIMP_MandXF_Z095_Fieller,2,mean,na.rm=TRUE)
CovPSWIMP_ICER_MXF_Z095_Delta=apply(coverSWIMP_MandXF_Z095_Delta,2,mean,na.rm=TRUE)
# 90%
CovPSWIMP_ICER_MXF_Z090_Fieller=apply(coverSWIMP_MandXF_Z090_Fieller,2,mean,na.rm=TRUE)
CovPSWIMP_ICER_MXF_Z090_Delta=apply(coverSWIMP_MandXF_Z090_Delta,2,mean,na.rm=TRUE)
# 80%
CovPSWIMP_ICER_MXF_Z080_Fieller=apply(coverSWIMP_MandXF_Z080_Fieller,2,mean,na.rm=TRUE)
CovPSWIMP_ICER_MXF_Z080_Delta=apply(coverSWIMP_MandXF_Z080_Delta,2,mean,na.rm=TRUE)


meanSWIMP_ICER_MXF_Z1=apply(estSWIMP_ICER_MXF_Z1,2,mean,na.rm=TRUE)
biasSWIMP_ICER_MXF_Z1=apply(estSWIMP_ICER_MXF_Z1,2,mean,na.rm=TRUE)-true.ICER.M.XF.Z1 
medianSWIMP_ICER_MXF_Z1=apply(estSWIMP_ICER_MXF_Z1,2,median,na.rm=TRUE)
IQRSWIMP_ICER_MXF_Z1=apply(estSWIMP_ICER_MXF_Z1,2,IQR,na.rm=TRUE)
ECovSWIMP_ICER_MXF_Z1=apply(CovSWIMP_ICER_MXF_Z1,2,mean,na.rm=TRUE)
SCovSWIMP_ICER_MXF_Z1=cov(est_IMP_M[,3]+est_IMP_M[,4], est_SW_XF[,3]+est_SW_XF[,4])
# 95%
CovPSWIMP_ICER_MXF_Z195_Fieller=apply(coverSWIMP_MandXF_Z195_Fieller,2,mean,na.rm=TRUE)
CovPSWIMP_ICER_MXF_Z195_Delta=apply(coverSWIMP_MandXF_Z195_Delta,2,mean,na.rm=TRUE)
# 90%
CovPSWIMP_ICER_MXF_Z190_Fieller=apply(coverSWIMP_MandXF_Z190_Fieller,2,mean,na.rm=TRUE)
CovPSWIMP_ICER_MXF_Z190_Delta=apply(coverSWIMP_MandXF_Z190_Delta,2,mean,na.rm=TRUE)
# 80%
CovPSWIMP_ICER_MXF_Z180_Fieller=apply(coverSWIMP_MandXF_Z180_Fieller,2,mean,na.rm=TRUE)
CovPSWIMP_ICER_MXF_Z180_Delta=apply(coverSWIMP_MandXF_Z180_Delta,2,mean,na.rm=TRUE)


results = data.frame(
  rep(c("ICER"),1,each=4),
  rep(c("SW","IMP"),2,each=1),
  rep(c("Z=0","Z=1"),1,each=2),
  round(t(cbind(meanSW_ICER_MQ_Z0, meanIMP_ICER_MQ_Z0, meanSW_ICER_MQ_Z1, meanIMP_ICER_MQ_Z1)),4),
  round(t(cbind(biasSW_ICER_MQ_Z0, biasIMP_ICER_MQ_Z0, biasSW_ICER_MQ_Z1, biasIMP_ICER_MQ_Z1)),4),
  round(t(cbind(medianSW_ICER_MQ_Z0, medianIMP_ICER_MQ_Z0, medianSW_ICER_MQ_Z1, medianIMP_ICER_MQ_Z1)),4),
  round(t(cbind(IQRSW_ICER_MQ_Z0, IQRIMP_ICER_MQ_Z0, IQRSW_ICER_MQ_Z1, IQRIMP_ICER_MQ_Z1)),4),
  round(t(cbind(ECovSW_ICER_MQ_Z0, ECovIMP_ICER_MQ_Z0, ECovSW_ICER_MQ_Z1, ECovIMP_ICER_MQ_Z1)),4),
  round(t(cbind(SCovSW_ICER_MQ_Z0, SCovIMP_ICER_MQ_Z0, SCovSW_ICER_MQ_Z1, SCovIMP_ICER_MQ_Z1)),4),
  # 95%
  round(t(cbind(CovPSW_ICER_MQ_Z095_Fieller, CovPIMP_ICER_MQ_Z095_Fieller, CovPSW_ICER_MQ_Z195_Fieller, CovPIMP_ICER_MQ_Z195_Fieller)),4),
  round(t(cbind(CovPSW_ICER_MQ_Z095_Delta, CovPIMP_ICER_MQ_Z095_Delta, CovPSW_ICER_MQ_Z195_Delta, CovPIMP_ICER_MQ_Z195_Delta)),4),
  # 90%
  round(t(cbind(CovPSW_ICER_MQ_Z090_Fieller, CovPIMP_ICER_MQ_Z090_Fieller, CovPSW_ICER_MQ_Z190_Fieller, CovPIMP_ICER_MQ_Z190_Fieller)),4),
  round(t(cbind(CovPSW_ICER_MQ_Z090_Delta, CovPIMP_ICER_MQ_Z090_Delta, CovPSW_ICER_MQ_Z190_Delta, CovPIMP_ICER_MQ_Z190_Delta)),4),
  # 80%
  round(t(cbind(CovPSW_ICER_MQ_Z080_Fieller, CovPIMP_ICER_MQ_Z080_Fieller, CovPSW_ICER_MQ_Z180_Fieller, CovPIMP_ICER_MQ_Z180_Fieller)),4),
  round(t(cbind(CovPSW_ICER_MQ_Z080_Delta, CovPIMP_ICER_MQ_Z080_Delta, CovPSW_ICER_MQ_Z180_Delta, CovPIMP_ICER_MQ_Z180_Delta)),4),
  
  round(t(cbind(meanSW_ICER_MXF_Z0, meanSWIMP_ICER_MXF_Z0, meanSW_ICER_MXF_Z1, meanSWIMP_ICER_MXF_Z1)),4),
  round(t(cbind(biasSW_ICER_MXF_Z0, biasSWIMP_ICER_MXF_Z0, biasSW_ICER_MXF_Z1, biasSWIMP_ICER_MXF_Z1)),4),
  round(t(cbind(medianSW_ICER_MXF_Z0, medianSWIMP_ICER_MXF_Z0, medianSW_ICER_MXF_Z1, medianSWIMP_ICER_MXF_Z1)),4),
  round(t(cbind(IQRSW_ICER_MXF_Z0, IQRSWIMP_ICER_MXF_Z0, IQRSW_ICER_MXF_Z1, IQRSWIMP_ICER_MXF_Z1)),4),
  round(t(cbind(ECovSW_ICER_MXF_Z0, ECovSWIMP_ICER_MXF_Z0, ECovSW_ICER_MXF_Z1, ECovSWIMP_ICER_MXF_Z1)),4),
  round(t(cbind(SCovSW_ICER_MXF_Z0, SCovSWIMP_ICER_MXF_Z0, SCovSW_ICER_MXF_Z1, SCovSWIMP_ICER_MXF_Z1)),4),
  # 95%
  round(t(cbind(CovPSW_ICER_MXF_Z095_Fieller, CovPSWIMP_ICER_MXF_Z095_Fieller, CovPSW_ICER_MXF_Z195_Fieller, CovPSWIMP_ICER_MXF_Z195_Fieller)),4),
  round(t(cbind(CovPSW_ICER_MXF_Z095_Delta, CovPSWIMP_ICER_MXF_Z095_Delta, CovPSW_ICER_MXF_Z195_Delta, CovPSWIMP_ICER_MXF_Z195_Delta)),4),
  # 90%
  round(t(cbind(CovPSW_ICER_MXF_Z090_Fieller, CovPSWIMP_ICER_MXF_Z090_Fieller, CovPSW_ICER_MXF_Z190_Fieller, CovPSWIMP_ICER_MXF_Z190_Fieller)),4),
  round(t(cbind(CovPSW_ICER_MXF_Z090_Delta, CovPSWIMP_ICER_MXF_Z090_Delta, CovPSW_ICER_MXF_Z190_Delta, CovPSWIMP_ICER_MXF_Z190_Delta)),4),
  # 80%
  round(t(cbind(CovPSW_ICER_MXF_Z080_Fieller, CovPSWIMP_ICER_MXF_Z080_Fieller, CovPSW_ICER_MXF_Z180_Fieller, CovPSWIMP_ICER_MXF_Z180_Fieller)),4),
  round(t(cbind(CovPSW_ICER_MXF_Z080_Delta, CovPSWIMP_ICER_MXF_Z080_Delta, CovPSW_ICER_MXF_Z180_Delta, CovPSWIMP_ICER_MXF_Z180_Delta)),4)
)
  
colnames(results)=c("Variable","Method","Sep.K",
                    "EMean ICER M&Q","Bias M&Q","EMedian ICER M&Q","EIQR ICER M&Q","ECov M&Q (S_xy)","SCov M&Q","CP M&Q Fieller 95%","CP M&Q Delta 95%","CP M&Q Fieller 90%","CP M&Q Delta 90%","CP M&Q Fieller 80%","CP M&Q Delta 80%",
                    "EMean ICER M&XF","Bias M&XF","EMedian ICER M&XF","EIQR ICER M&XF","ECov M&XF (S_xy)","SCov M&XF","CP M&XF Fieller 95%","CP M&XF Delta 95%","CP M&XF Fieller 90%","CP M&XF Delta 90%","CP M&XF Fieller 80%","CP M&XF Delta 80%"
                    )
  

results_beta = data.frame(
  c('beta_1','beta_Z','beta_A','beta_AZ'),
  round(cbind(meanbeta_SW_M, meanbeta_IMP_M, meanbeta_SW_Q, meanbeta_IMP_Q, meanbeta_SW_XF),4),
  round(cbind(biasbeta_SW_M, biasbeta_IMP_M, biasbeta_SW_Q, biasbeta_IMP_Q, biasbeta_SW_XF),4),
  round(cbind(ESEbeta_SW_M, SSEbeta_SW_M, ESEbeta_IMP_M, SSEbeta_IMP_M, ESEbeta_SW_Q, SSEbeta_SW_Q, 
              ESEbeta_IMP_Q, SSEbeta_IMP_Q, ESEbeta_SW_XF, SSEbeta_SW_XF),4),
  round(cbind(CPbeta_SW_M, CPbeta_IMP_M, CPbeta_SW_Q, CPbeta_IMP_Q, CPbeta_SW_XF),4)
)
  


write.csv(results, paste("/home/dnliu21/Code/DTcode/Results/",
                         "Results_ICER_Bias_",Censorstatus,"_N", n, "_nsim", nsim, "_logn_", rundate,".csv",sep=""), row.names = F)


write.csv(results_beta, paste("/home/dnliu21/Code/DTcode/Results/",
                              "Results_PointEst_",Censorstatus,"_N", n, "_nsim", nsim, "_logn_", rundate,".csv",sep=""), row.names = F)
