# Supplementary material for: Regression methods for cost-effectiveness analysis with different censoring times or terminating events for survival time and costs
Source: Biometrics. 2026 May 12;82(2):ujag073. doi: 10.1093/biomtc/ujag073 (PMC13164937; doi:10.1093/biomtc/ujag073)
Supplement: ujag073_Supplemental_Files — Sample R codes for implementing the proposed method and Web Appendices referenced in Sections 2–4 are available with this paper at the Biometrics website on Oxford Academic. [file ujag073_supplemental_files.zip › Code/Code/README.md]

This repository contains codes necessary to replicate the simulation results of Liu and Chen: "Regression methods for cost-effectiveness analysis with different censoring times or terminating events for survival time and costs".

**Folder and files**

| Folder | Files | Details |
| --- | --- | --- |
| Different terminating events | Bootstrap | Script for Bootstrap methods in DT case |
|  | Unadj | Script for unadjusted methods (without covariates) in DT case |
|  | DataGen_DT.r | Data generation for simulation in DT case |
|  | ICER_Estimate_DT.r | Functions for estimators, variance, covariances, and CI in DT case |
|  | ICER_Parallel_Main_DT.r | Scripts for simulation process in DT case |
|  | INB_Estimate_DT.r | Scripts for INB results for simulation in DT case |
|  | Beta_Estimate_DT.r | Scripts for obtaining regression coefficients for simulation in DT case |
|  | ICER_Accuracy_Angle.r and AngleCILength_DT.r | Scripts for evaluating accracy and efficiency for simulation in DT case |
| Different censoring times | Bootstrap | Script for Bootstrap methods in DC case |
|  | Unadj | Script for unadjusted methods (without covariates) in DC case |
|  | DataGen_DC.r | Data generation for simulation in DC case |
|  | ICER_Estimate_DC.r | Functions for estimators, variance, covariances, and CI in DC case |
|  | ICER_Parallel_Main_DC.r | Scripts for simulation process in DC case |
|  | INB_Estimate_DC.r | Scripts for INB results for simulation in DC case |
|  | Beta_Estimate_DC.r | Scripts for obtaining regression coefficients for simulation in DC case |
|  | ICER_Accuracy_Angle.r and AngleCILength_DC.r | Scripts for evaluating accracy and efficiency for simulation in DC case |


To run the simulation, execute ICER_Parallel_Main_xx.R. The data-generating process and estimation functions are automatically sourced within this script.
Note: DT:Different terminating events, DC: Different censoring times.
